# Supplementary material for: Predominantly Orphan Secretome in the Lung Pathogen Mycobacterium abscessus Revealed by a Multipronged Growth-Phase-Driven Strategy
Source: Microorganisms. 2024 Feb 12;12(2):378. doi: 10.3390/microorganisms12020378 (PMC10892769; doi:10.3390/microorganisms12020378)
Supplement: Supplementary file 1 [file microorganisms-12-00378-s001.zip]

Archive with 2 entries (2 files):
- 2_Supplementary Data excel file (Chandra et al)-revised020424.xlsx
- microorganisms-2855921-supplementary.pdf
