# Supplementary material for: Predominantly Orphan Secretome in the Lung Pathogen Mycobacterium abscessus Revealed by a Multipronged Growth-Phase-Driven Strategy
Source: Microorganisms. 2024 Feb 12;12(2):378. doi: 10.3390/microorganisms12020378 (PMC10892769; doi:10.3390/microorganisms12020378)
Supplement: Supplementary file 1 [file microorganisms-12-00378-s001.zip › 2_Supplementary Data excel file (Chandra et al)-revised020424.xlsx]

## Sheet: overview_spectrum_counts
									Exclusive Spectrum Count	Exclusive Spectrum Count	Exclusive Spectrum Count	Exclusive Spectrum Count	Exclusive Spectrum Count	Exclusive Spectrum Count	Exclusive Spectrum Count	Exclusive Spectrum Count	Exclusive Spectrum Count	Exclusive Spectrum Count	Exclusive Spectrum Count	Exclusive Spectrum Count	Exclusive Spectrum Count	Exclusive Spectrum Count	Exclusive Spectrum Count	Exclusive Spectrum Count	Exclusive Spectrum Count
5min-EL-ML-LL									5 min	5 min	5 min	5 min	CTL	EL	EL	EL	EL	LL	LL	LL	LL	ML	ML	ML	ML	LL_vs_ML	LL_vs_ML	LL_vs_ML	LL_vs_ML	LL_vs_EL	LL_vs_EL	LL_vs_EL	LL_vs_EL	ML_vs_EL	ML_vs_EL	ML_vs_EL	ML_vs_EL	EL vs. 5 min.	EL vs. 5 min.	EL vs. 5 min.	EL vs. 5 min.	ML vs. 5 min.	ML vs. 5 min.	ML vs. 5 min.	ML vs. 5 min.	LL vs. 5 min.	LL vs. 5 min.	LL vs. 5 min.	LL vs. 5 min.
#	Visible?	Starred?	Identified Proteins (511/516)	Accession Number	Alternate ID	Molecular Weight	Protein Grouping Ambiguity	Taxonomy	#1_652	#2_653	#3_677	#4_678	#1_649	#1_656	#3_657	#2_681	#4_682	#1_664	#4_665	#2_689	#3_690	#2_660	#4_661	#1_685	#3_686	Fold change	Log (fold change)	p value	Log (pvalue)	Fold change	Log (fold change)	p value	Log (pvalue)	Fold change	Log (fold change)	p value	Log (pvalue)	Fold change	Log (fold change)	p value	Log (pvalue)	Fold change	Log (fold change)	p value	Log (pvalue)	Fold change	Log (fold change)	p value	Log (pvalue)
144	TRUE	Empty	Immunogenic protein MPT64 OS=Mycobacteroides abscessus (strain ATCC 19977 / DSM 44196 / CIP 104536 / JCM 13569 / NCTC 13031 / TMC 1543) OX=561007 GN=MAB_1835c PE=4 SV=1	B1MNL7	MAB_1835c	29 kDa		unknown	0.5	0.5	0.5	0.5	0.5	35	31	36	32	133	102	77	91	89	95	66	53	1.33003	0.411462	0.156463	0.805588	3.00746	1.58855	0.00135465	2.86817	2.26119	1.17708	0.00527263	2.27797	67	6.06609	1.45599e-07	6.83684	151.5	7.24317	0.000259119	3.5865	201.5	7.65464	0.000152927	3.81552
485	TRUE	Empty	Uncharacterized protein OS=Mycobacteroides abscessus (strain ATCC 19977 / DSM 44196 / CIP 104536 / JCM 13569 / NCTC 13031 / TMC 1543) OX=561007 GN=MAB_4284c PE=4 SV=1	B1MIY6	MAB_4284c	63 kDa		unknown	0.5	0.5	0.5	0.5	0.5	39	40	45	45	95	89	64	69	106	58	71	107	0.926901	-0.109513	0.681895	0.166283	1.87574	0.90746	0.00298506	2.52505	2.02367	1.01697	0.0135395	1.8684	84.5	6.40088	2.09577e-07	6.67866	171	7.41785	0.000477067	3.32142	158.5	7.30834	4.49019e-05	4.34774
467	TRUE	Empty	Uncharacterized protein OS=Mycobacteroides abscessus (strain ATCC 19977 / DSM 44196 / CIP 104536 / JCM 13569 / NCTC 13031 / TMC 1543) OX=561007 GN=MAB_3801c PE=4 SV=1	B1MGD1	MAB_3801c	19 kDa		unknown	0.5	0.5	0.5	0.5	0.5	62	52	53	53	116	130	99	99	115	81	106	66	1.20652	0.270854	0.209758	0.678281	2.01818	1.01306	0.000382828	3.417	1.67273	0.742202	0.0182201	1.73945	110	6.78136	4.16308e-07	6.38058	184	7.52356	0.000186719	3.72881	222	7.79442	6.1167e-06	5.21348
82	TRUE	Empty	Cutinase OS=Mycobacteroides abscessus (strain ATCC 19977 / DSM 44196 / CIP 104536 / JCM 13569 / NCTC 13031 / TMC 1543) OX=561007 GN=MAB_3765 PE=4 SV=1	B1MG94	MAB_3765	22 kDa		unknown	0.5	0.5	0.5	0.5	0.5	38	32	40	39	58	57	55	55	61	39	60	47	1.08696	0.120294	0.433801	0.36271	1.51007	0.594613	6.66114e-05	4.17645	1.38926	0.474318	0.0414766	1.3822	74.5	6.21917	8.88771e-07	6.05121	103.5	6.69349	7.1111e-05	4.14806	112.5	6.81378	3.98993e-10	9.39904
81	TRUE	Empty	Cutinase OS=Mycobacteroides abscessus (strain ATCC 19977 / DSM 44196 / CIP 104536 / JCM 13569 / NCTC 13031 / TMC 1543) OX=561007 GN=MAB_3763 PE=3 SV=1	B1MG92	MAB_3763	24 kDa		unknown	0.5	0.5	0.5	0.5	0.5	28	23	26	23	54	59	42	39	44	42	56	48	1.02105	0.0300572	0.866187	0.0623884	1.94	0.956057	0.00308768	2.51037	1.9	0.925999	0.000512036	3.2907	50	5.64386	1.013e-06	5.99439	95	6.56986	5.15184e-06	5.28804	97	6.59991	5.58647e-05	4.25286
455	TRUE	Empty	Uncharacterized protein OS=Mycobacteroides abscessus (strain ATCC 19977 / DSM 44196 / CIP 104536 / JCM 13569 / NCTC 13031 / TMC 1543) OX=561007 GN=MAB_3488 PE=4 SV=1	B1MEV8	MAB_3488	18 kDa		unknown	0.5	0.5	0.5	0.5	0.5	51	47	55	43	63	88	55	49	70	79	73	57	0.913978	-0.129768	0.561026	0.251017	1.30102	0.379644	0.15071	0.821857	1.42347	0.509411	0.00793408	2.1005	98	6.61471	1.47012e-06	5.83265	139.5	7.12412	5.72169e-06	5.24248	127.5	6.99435	0.000318745	3.49656
468	TRUE	Empty	Uncharacterized protein OS=Mycobacteroides abscessus (strain ATCC 19977 / DSM 44196 / CIP 104536 / JCM 13569 / NCTC 13031 / TMC 1543) OX=561007 GN=MAB_3853 PE=4 SV=1	B1MGI2	MAB_3853	13 kDa		unknown	0.5	0.5	0.5	0.5	0.5	12	11	14	12	29	20	18	15	25	20	26	20	0.901099	-0.150243	0.534161	0.272327	1.67347	0.742842	0.036556	1.43704	1.85714	0.893085	0.000880654	3.05519	24.5	4.61471	1.52113e-06	5.81783	45.5	5.50779	8.63844e-06	5.06356	41	5.35755	0.000564944	3.24799
341	TRUE	Empty	Uncharacterized protein OS=Mycobacteroides abscessus (strain ATCC 19977 / DSM 44196 / CIP 104536 / JCM 13569 / NCTC 13031 / TMC 1543) OX=561007 GN=MAB_0405c PE=4 SV=1	B1MFV4	MAB_0405c	20 kDa		unknown	0.5	0.5	0.5	0.5	0.5	308	236	287	261	763	869	572	568	561	534	710	528	1.18817	0.248741	0.247709	0.606058	2.53846	1.34395	0.00146533	2.83406	2.13645	1.09521	0.000495022	3.30538	546	9.09276	2.28893e-06	5.64037	1166.5	10.188	9.81767e-06	5.00799	1386	10.4367	8.60169e-05	4.06542
435	TRUE	Empty	Uncharacterized protein OS=Mycobacteroides abscessus (strain ATCC 19977 / DSM 44196 / CIP 104536 / JCM 13569 / NCTC 13031 / TMC 1543) OX=561007 GN=MAB_3077c PE=4 SV=1	B1MD34	MAB_3077c	18 kDa		unknown	0.5	0.5	0.5	0.5	0.5	37	32	41	33	74	70	51	55	62	60	43	35	1.25	0.321928	0.197938	0.70347	1.74825	0.805913	0.00419049	2.37774	1.3986	0.483985	0.0839016	1.07623	71.5	6.15987	2.52384e-06	5.59794	100	6.64386	0.000283414	3.54758	125	6.96578	3.24956e-05	4.48818
417	TRUE	Empty	Uncharacterized protein OS=Mycobacteroides abscessus (strain ATCC 19977 / DSM 44196 / CIP 104536 / JCM 13569 / NCTC 13031 / TMC 1543) OX=561007 GN=MAB_2734c PE=4 SV=1	B1MC42	MAB_2734c	23 kDa	TRUE	unknown	0.5	0.5	0.5	0.5	0.5	117	93	126	113	300	309	228	226	244	225	219	182	1.22184	0.289054	0.112127	0.950289	2.36748	1.24335	0.000616024	3.2104	1.93764	0.9543	0.000378769	3.42163	224.5	7.81057	3.73612e-06	5.42758	435	8.76487	2.92071e-06	5.53451	531.5	9.05393	2.22238e-05	4.65318
409	TRUE	Empty	Uncharacterized protein OS=Mycobacteroides abscessus (strain ATCC 19977 / DSM 44196 / CIP 104536 / JCM 13569 / NCTC 13031 / TMC 1543) OX=561007 GN=MAB_2560 PE=4 SV=1	B1MBM0	MAB_2560	21 kDa		unknown	0.5	0.5	0.5	0.5	0.5	156	145	163	121	328	417	257	266	303	242	241	212	1.27054	0.345443	0.155403	0.808542	2.16752	1.11605	0.0041378	2.38323	1.70598	0.770603	0.00281723	2.55018	292.5	8.19229	4.00193e-06	5.39773	499	8.9629	1.27143e-05	4.89571	634	9.30834	0.000137551	3.86154
315	TRUE	Empty	Soluble secreted antigen MPT53 OS=Mycobacteroides abscessus (strain ATCC 19977 / DSM 44196 / CIP 104536 / JCM 13569 / NCTC 13031 / TMC 1543) OX=561007 GN=MAB_3243 PE=4 SV=1	B1MDK0	MAB_3243	19 kDa		unknown	0.5	0.5	0.5	0.5	0.5	18	14	16	14	45	38	27	28	24	23	34	24	1.31429	0.394279	0.151029	0.82094	2.22581	1.15433	0.00497642	2.30308	1.69355	0.760049	0.00809796	2.09162	31	4.9542	4.28401e-06	5.36815	52.5	5.71425	6.04071e-05	4.21891	69	6.10852	0.000214718	3.66813
267	TRUE	Empty	Putative lipoprotein LppW OS=Mycobacteroides abscessus (strain ATCC 19977 / DSM 44196 / CIP 104536 / JCM 13569 / NCTC 13031 / TMC 1543) OX=561007 GN=MAB_3225 PE=4 SV=1	B1MDI2	MAB_3225	32 kDa		unknown	0.5	0.5	0.5	0.5	0.5	20	17	21	16	42	44	35	36	53	34	39	45	0.918129	-0.123232	0.48014	0.318632	2.12162	1.08517	0.000170444	3.76842	2.31081	1.2084	0.00126853	2.8967	37	5.20945	5.27157e-06	5.27806	85.5	6.41785	4.81235e-05	4.31764	78.5	6.29462	2.22362e-06	5.65294
381	TRUE	Empty	Uncharacterized protein OS=Mycobacteroides abscessus (strain ATCC 19977 / DSM 44196 / CIP 104536 / JCM 13569 / NCTC 13031 / TMC 1543) OX=561007 GN=MAB_1616 PE=4 SV=1	B1MMY9	MAB_1616	20 kDa		unknown	0.5	0.5	0.5	0.5	0.5	103	80	109	93	231	259	166	180	282	218	302	202	0.832669	-0.264184	0.244628	0.611493	2.17143	1.11864	0.00250741	2.60078	2.60779	1.38283	0.000828537	3.08169	192.5	7.58871	5.3267e-06	5.27354	502	8.97154	4.80268e-05	4.31852	418	8.70736	7.35637e-05	4.13334
397	TRUE	Empty	Uncharacterized protein OS=Mycobacteroides abscessus (strain ATCC 19977 / DSM 44196 / CIP 104536 / JCM 13569 / NCTC 13031 / TMC 1543) OX=561007 GN=MAB_2304c PE=4 SV=1	B1MAW4	MAB_2304c	18 kDa		unknown	0.5	0.5	0.5	0.5	0.5	66	60	82	71	154	154	116	105	146	149	126	108	1	0	1	0	1.89606	0.923003	0.00368492	2.43357	1.89606	0.923003	0.00107568	2.96832	139.5	7.12412	5.85227e-06	5.23268	264.5	8.04712	9.08044e-06	5.04189	264.5	8.04712	4.81689e-05	4.31723
482	TRUE	Empty	Uncharacterized protein OS=Mycobacteroides abscessus (strain ATCC 19977 / DSM 44196 / CIP 104536 / JCM 13569 / NCTC 13031 / TMC 1543) OX=561007 GN=MAB_4211c PE=4 SV=1	B1MIR3	MAB_4211c	14 kDa		unknown	0.5	0.5	0.5	0.5	0.5	29	24	30	23	65	76	62	58	58	60	53	42	1.22535	0.293196	0.0750098	1.12488	2.46226	1.29999	9.65651e-05	4.01518	2.00943	1.00679	0.000894229	3.04855	53	5.72792	5.96671e-06	5.22426	106.5	6.73471	1.22357e-05	4.91237	130.5	7.02791	2.86422e-06	5.54299
437	TRUE	Empty	Uncharacterized protein OS=Mycobacteroides abscessus (strain ATCC 19977 / DSM 44196 / CIP 104536 / JCM 13569 / NCTC 13031 / TMC 1543) OX=561007 GN=MAB_3141 PE=4 SV=1	B1MD97	MAB_3141	13 kDa		unknown	0.5	0.5	0.5	0.5	0.5	22	18	22	17	59	62	51	50	42	33	39	35	1.48993	0.575247	0.00222459	2.65275	2.81013	1.49064	3.27979e-05	4.48415	1.88608	0.915388	0.000344183	3.46321	39.5	5.30378	6.37881e-06	5.19526	74.5	6.21917	1.75285e-06	5.75626	111	6.79442	1.56146e-06	5.80647
96	TRUE	Empty	DUF732 domain-containing protein OS=Mycobacteroides abscessus (strain ATCC 19977 / DSM 44196 / CIP 104536 / JCM 13569 / NCTC 13031 / TMC 1543) OX=561007 GN=MAB_1543 PE=4 SV=1	B1MMR6	MAB_1543	12 kDa		unknown	0.5	0.5	0.5	0.5	0.5	32	24	34	31	130	139	107	121	78	75	101	68	1.54348	0.626185	0.00443537	2.35307	4.10744	2.03824	1.20679e-05	4.91837	2.66116	1.41205	0.000525396	3.27951	60.5	5.91886	9.47864e-06	5.02325	161	7.33092	3.03557e-05	4.51776	248.5	7.9571	1.80937e-06	5.74247
429	TRUE	Empty	Uncharacterized protein OS=Mycobacteroides abscessus (strain ATCC 19977 / DSM 44196 / CIP 104536 / JCM 13569 / NCTC 13031 / TMC 1543) OX=561007 GN=MAB_2960 PE=4 SV=1	B1MCR7	MAB_2960	74 kDa		unknown	0.5	0.5	0.5	0.5	0.5	53	39	55	52	111	141	73	64	108	108	142	114	0.824153	-0.279017	0.329472	0.482181	1.95477	0.967002	0.0397843	1.40029	2.37186	1.24602	0.000257291	3.58958	99.5	6.63662	1.00633e-05	4.99726	236	7.88264	6.84634e-06	5.16454	194.5	7.60363	0.00160356	2.79492
52	TRUE	Empty	Antigen 85-A/B/C OS=Mycobacteroides abscessus (strain ATCC 19977 / DSM 44196 / CIP 104536 / JCM 13569 / NCTC 13031 / TMC 1543) OX=561007 GN=MAB_0177 PE=4 SV=1	B1MEL3	MAB_0177	35 kDa	TRUE	unknown	0.5	0.5	0.5	0.5	0.5	73	62	85	64	212	272	147	137	151	147	151	143	1.2973	0.375509	0.211729	0.67422	2.70423	1.43522	0.00898905	2.04629	2.08451	1.05971	9.03683e-06	5.04398	142	7.14975	1.04935e-05	4.97908	296	8.20945	3.22265e-10	9.49179	384	8.58496	0.00088887	3.05116
346	TRUE	Empty	Uncharacterized protein OS=Mycobacteroides abscessus (strain ATCC 19977 / DSM 44196 / CIP 104536 / JCM 13569 / NCTC 13031 / TMC 1543) OX=561007 GN=MAB_0582c PE=4 SV=1	B1MGZ6	MAB_0582c	20 kDa		unknown	0.5	0.5	0.5	0.5	0.5	31	23	32	33	50	50	35	36	37	48	48	44	0.966102	-0.049753	0.771146	0.112863	1.43697	0.523035	0.0345029	1.46214	1.48739	0.572788	0.00572966	2.24187	59.5	5.89482	1.40207e-05	4.85323	88.5	6.46761	2.77662e-06	5.55648	85.5	6.41785	5.52929e-05	4.25733
51.1	TRUE	Empty	Antigen 85-A OS=Mycobacteroides abscessus (strain ATCC 19977 / DSM 44196 / CIP 104536 / JCM 13569 / NCTC 13031 / TMC 1543) OX=561007 GN=MAB_0176 PE=4 SV=1	B1MEL2	MAB_0176	36 kDa	TRUE	unknown	0.5	0.5	0.5	0.5	0.5	105	77	97	78	147	257	117	104	143	136	158	127	1.10816	0.148161	0.681497	0.166536	1.7507	0.807932	0.107758	0.967552	1.57983	0.659771	0.00165108	2.78223	178.5	7.47978	1.45242e-05	4.83791	282	8.13955	6.66565e-07	6.17616	312.5	8.28771	0.00419445	2.37733
212	TRUE	Empty	Probable cutinase Cut4 OS=Mycobacteroides abscessus (strain ATCC 19977 / DSM 44196 / CIP 104536 / JCM 13569 / NCTC 13031 / TMC 1543) OX=561007 GN=MAB_3809c PE=4 SV=1	B1MGD9	MAB_3809c	33 kDa		unknown	0.5	0.5	0.5	0.5	0.5	28	19	23	23	21	26	23	25	37	38	31	28	0.708955	-0.496234	0.0102009	1.99136	1.02151	0.0306968	0.823881	0.0841356	1.44086	0.52693	0.014688	1.83304	46.5	5.53916	1.72272e-05	4.76379	67	6.06609	9.1549e-06	5.03835	47.5	5.56986	7.65856e-07	6.11585
51	TRUE	Empty	Cluster of Antigen 85-A OS=Mycobacteroides abscessus (strain ATCC 19977 / DSM 44196 / CIP 104536 / JCM 13569 / NCTC 13031 / TMC 1543) OX=561007 GN=MAB_0176 PE=4 SV=1 (B1MEL2)	B1MEL2	MAB_0176	36 kDa	TRUE	unknown	0.5	0.5	0.5	0.5	0.5	107	78	102	80	166	279	122	109	155	150	166	137	1.11184	0.152952	0.678973	0.168147	1.84196	0.881243	0.0972813	1.01197	1.65668	0.728291	0.00074777	3.12623	183.5	7.51964	1.79347e-05	4.74631	304	8.24793	2.57647e-07	6.58898	338	8.40088	0.00476741	2.32172
143	TRUE	Empty	Hypothetical porin OS=Mycobacteroides abscessus (strain ATCC 19977 / DSM 44196 / CIP 104536 / JCM 13569 / NCTC 13031 / TMC 1543) OX=561007 GN=MAB_1081 PE=4 SV=1	B1MK79	MAB_1081	23 kDa		unknown	0.5	0.5	0.5	0.5	0.5	21	25	31	28	44	50	35	36	41	50	39	37	0.988024	-0.0173821	0.916259	0.0379817	1.57143	0.652077	0.0110345	1.95725	1.59048	0.669459	0.00490836	2.30906	52.5	5.71425	1.97745e-05	4.7039	83.5	6.3837	7.08282e-06	5.14979	82.5	6.36632	2.60094e-05	4.58487
182	TRUE	Empty	Peptidyl-prolyl cis-trans isomerase OS=Mycobacteroides abscessus (strain ATCC 19977 / DSM 44196 / CIP 104536 / JCM 13569 / NCTC 13031 / TMC 1543) OX=561007 GN=MAB_2559c PE=3 SV=1	B1MBL9	MAB_2559c	19 kDa		unknown	0.5	0.5	0.5	0.5	0.5	31	28	40	30	91	100	62	60	73	64	62	57	1.22266	0.290019	0.23022	0.637857	2.42636	1.27879	0.00461755	2.33559	1.9845	0.988773	0.000304479	3.51644	64.5	6.01123	2.08329e-05	4.68125	128	7	1.37291e-06	5.86236	156.5	7.29002	0.00025666	3.59064
286	TRUE	Empty	Putative secreted hydrolase OS=Mycobacteroides abscessus (strain ATCC 19977 / DSM 44196 / CIP 104536 / JCM 13569 / NCTC 13031 / TMC 1543) OX=561007 GN=MAB_3355 PE=4 SV=1	B1MDW2	MAB_3355	29 kDa		unknown	0.5	0.5	0.5	0.5	0.5	58	53	76	71	132	130	101	107	109	101	124	89	1.11111	0.152003	0.317748	0.497917	1.82171	0.86529	0.0014586	2.83606	1.63953	0.713287	0.00398214	2.39988	129	7.01123	2.16556e-05	4.66443	211.5	7.72451	7.20812e-06	5.14218	235	7.87652	5.96088e-06	5.22469
454	TRUE	Empty	Uncharacterized protein OS=Mycobacteroides abscessus (strain ATCC 19977 / DSM 44196 / CIP 104536 / JCM 13569 / NCTC 13031 / TMC 1543) OX=561007 GN=MAB_3472 PE=4 SV=1	B1MEU2	MAB_3472	19 kDa		unknown	0.5	0.5	0.5	0.5	0.5	15	15	18	12	36	32	23	21	35	23	31	29	0.949153	-0.0752881	0.743031	0.128993	1.86667	0.900464	0.0139069	1.85677	1.96667	0.975752	0.0019982	2.69936	30	4.90689	2.19563e-05	4.65844	59	5.88264	2.47056e-05	4.6072	56	5.80735	0.000255654	3.59235
434	TRUE	Empty	Uncharacterized protein OS=Mycobacteroides abscessus (strain ATCC 19977 / DSM 44196 / CIP 104536 / JCM 13569 / NCTC 13031 / TMC 1543) OX=561007 GN=MAB_3075c PE=4 SV=1	B1MD32	MAB_3075c	20 kDa		unknown	0.5	0.5	0.5	0.5	0.5	10	8	10	12	40	41	31	30	22	21	26	14	1.71084	0.774708	0.00841873	2.07475	3.55	1.82782	0.000148919	3.82705	2.075	1.05311	0.00640262	2.19364	20	4.32193	2.42785e-05	4.61478	41.5	5.37504	0.000188145	3.72551	71	6.14975	1.96897e-05	4.70576
445	TRUE	Empty	Uncharacterized protein OS=Mycobacteroides abscessus (strain ATCC 19977 / DSM 44196 / CIP 104536 / JCM 13569 / NCTC 13031 / TMC 1543) OX=561007 GN=MAB_3348 PE=4 SV=1	B1MDV5	MAB_3348	29 kDa		unknown	0.5	0.5	0.5	0.5	0.5	22	18	27	25	46	47	36	34	35	36	35	31	1.18978	0.250696	0.115131	0.938809	1.77174	0.825166	0.00379639	2.42063	1.48913	0.57447	0.00245234	2.61042	46	5.52356	2.60771e-05	4.58374	68.5	6.09803	8.33941e-08	7.07886	81.5	6.34873	2.01965e-05	4.69472
470	TRUE	Empty	Uncharacterized protein OS=Mycobacteroides abscessus (strain ATCC 19977 / DSM 44196 / CIP 104536 / JCM 13569 / NCTC 13031 / TMC 1543) OX=561007 GN=MAB_3917c PE=4 SV=1	B1MHB0	MAB_3917c	16 kDa		unknown	0.5	0.5	0.5	0.5	0.5	13	13	9	11	21	21	16	23	19	19	20	20	1.03846	0.0544478	0.639403	0.194226	1.76087	0.816288	0.00262143	2.58146	1.69565	0.76184	0.000203465	3.69151	23	4.52356	2.61143e-05	4.58312	39	5.2854	8.27295e-10	9.08234	40.5	5.33985	1.15313e-05	4.93812
86	TRUE	Empty	D-alanyl-D-alanine dipeptidase OS=Mycobacteroides abscessus (strain ATCC 19977 / DSM 44196 / CIP 104536 / JCM 13569 / NCTC 13031 / TMC 1543) OX=561007 GN=MAB_1843 PE=3 SV=1	B1MNM5	MAB_1843	24 kDa		unknown	0.5	0.5	0.5	0.5	0.5	54	53	52	36	113	101	92	92	88	82	95	88	1.12748	0.1731	0.0931218	1.03095	2.04103	1.02929	0.000244088	3.61245	1.81026	0.856194	0.000225277	3.64728	97.5	6.60733	2.87244e-05	4.54175	176.5	7.46352	5.13381e-08	7.28956	199	7.63662	1.04489e-06	5.98093
502	TRUE	Empty	Uncharacterized protein OS=Mycobacteroides abscessus (strain ATCC 19977 / DSM 44196 / CIP 104536 / JCM 13569 / NCTC 13031 / TMC 1543) OX=561007 GN=MAB_4924 PE=4 SV=1	B1MMK7	MAB_4924	32 kDa		unknown	0.5	0.5	0.5	0.5	0.5	175	138	215	197	427	460	329	324	295	256	316	279	1.3438	0.426323	0.0363952	1.43896	2.12414	1.08688	0.00177997	2.74959	1.58069	0.660554	0.00234852	2.62921	362.5	8.50184	3.52694e-05	4.4526	573	9.16239	4.96815e-07	6.30381	770	9.58871	3.08876e-05	4.51022
463	TRUE	Empty	Uncharacterized protein OS=Mycobacteroides abscessus (strain ATCC 19977 / DSM 44196 / CIP 104536 / JCM 13569 / NCTC 13031 / TMC 1543) OX=561007 GN=MAB_3614 PE=3 SV=1	B1MF83	MAB_3614	54 kDa		unknown	0.5	0.5	0.5	0.5	0.5	20	13	19	17	44	52	38	32	33	38	32	33	1.22059	0.287577	0.145241	0.837911	2.4058	1.26651	0.00176636	2.75292	1.97101	0.978938	0.000184147	3.73484	34.5	5.10852	3.68626e-05	4.43341	68	6.08746	2.86839e-07	6.54236	83	6.37504	7.31796e-05	4.13561
53	TRUE	Empty	Antigen 85-C OS=Mycobacteroides abscessus (strain ATCC 19977 / DSM 44196 / CIP 104536 / JCM 13569 / NCTC 13031 / TMC 1543) OX=561007 GN=MAB_0175 PE=4 SV=1	B1MEL1	MAB_0175	35 kDa	TRUE	unknown	0.5	0.5	0.5	0.5	0.5	46	37	58	45	135	152	98	94	96	82	109	81	1.30163	0.38032	0.12634	0.898458	2.57527	1.36472	0.00259254	2.58627	1.97849	0.984403	0.00120279	2.91981	93	6.53916	4.0989e-05	4.38733	184	7.52356	8.93133e-06	5.04908	239.5	7.90388	0.000153324	3.81439
357	TRUE	Empty	Uncharacterized protein OS=Mycobacteroides abscessus (strain ATCC 19977 / DSM 44196 / CIP 104536 / JCM 13569 / NCTC 13031 / TMC 1543) OX=561007 GN=MAB_0957 PE=4 SV=1	B1MJ93	MAB_0957	19 kDa		unknown	0.5	0.5	0.5	0.5	0.5	58	43	60	42	113	137	112	111	97	84	113	88	1.23822	0.308268	0.0444798	1.35184	2.33005	1.22036	0.00013917	3.85646	1.88177	0.912093	0.00140636	2.8519	101.5	6.66534	4.37847e-05	4.35868	191	7.57743	6.07451e-06	5.21649	236.5	7.8857	1.46275e-06	5.83483
421	TRUE	Empty	Uncharacterized protein OS=Mycobacteroides abscessus (strain ATCC 19977 / DSM 44196 / CIP 104536 / JCM 13569 / NCTC 13031 / TMC 1543) OX=561007 GN=MAB_2799 PE=4 SV=1	B1MCA7	MAB_2799	23 kDa		unknown	0.5	0.5	0.5	0.5	0.5	20	13	19	16	42	36	34	40	46	44	44	34	0.904762	-0.14439	0.26657	0.574189	2.23529	1.16046	0.000127817	3.89341	2.47059	1.30485	0.000207402	3.68319	34	5.08746	4.5398e-05	4.34296	84	6.39232	4.87698e-06	5.31185	76	6.24793	8.66264e-07	6.06235
99	TRUE	Empty	DUF1942 domain-containing protein OS=Mycobacteroides abscessus (strain ATCC 19977 / DSM 44196 / CIP 104536 / JCM 13569 / NCTC 13031 / TMC 1543) OX=561007 GN=MAB_1026c PE=4 SV=1	B1MJG0	MAB_1026c	30 kDa		unknown	0.5	0.5	0.5	0.5	0.5	26	17	19	23	29	44	15	12	36	34	31	29	0.769231	-0.378512	0.355918	0.44865	1.17647	0.234465	0.639639	0.194065	1.52941	0.612977	0.00447238	2.34946	42.5	5.40939	4.90629e-05	4.30925	65	6.02237	8.55109e-07	6.06798	50	5.64386	0.0156275	1.80611
38	TRUE	Empty	60 kDa chaperonin OS=Mycobacteroides abscessus (strain ATCC 19977 / DSM 44196 / CIP 104536 / JCM 13569 / NCTC 13031 / TMC 1543) OX=561007 GN=groL PE=3 SV=1	B1MHS6	groL	56 kDa	TRUE	unknown	0.5	0.5	0.5	0.5	0.5	18	17	19	12	216	484	235	176	254	98	314	298	1.15249	0.204754	0.682341	0.165999	16.8333	4.07325	0.00962557	2.01657	14.6061	3.8685	0.00389536	2.40945	33	5.04439	4.91339e-05	4.30862	482	8.91289	0.00277807	2.55626	555.5	9.11764	0.0073691	2.13259
187	TRUE	Empty	PknH_C domain-containing protein OS=Mycobacteroides abscessus (strain ATCC 19977 / DSM 44196 / CIP 104536 / JCM 13569 / NCTC 13031 / TMC 1543) OX=561007 GN=MAB_0352 PE=4 SV=1	B1MFQ1	MAB_0352	22 kDa		unknown	0.5	0.5	0.5	0.5	0.5	29	22	31	21	27	25	13	12	37	43	26	23	0.596899	-0.744441	0.0773361	1.11162	0.747573	-0.419714	0.211677	0.674326	1.25243	0.324727	0.266252	0.574707	51.5	5.6865	5.42044e-05	4.26597	64.5	6.01123	0.000501247	3.29995	38.5	5.26679	0.00306727	2.51325
348	TRUE	Empty	Uncharacterized protein OS=Mycobacteroides abscessus (strain ATCC 19977 / DSM 44196 / CIP 104536 / JCM 13569 / NCTC 13031 / TMC 1543) OX=561007 GN=MAB_0620c PE=4 SV=1	B1MH34	MAB_0620c	18 kDa		unknown	0.5	0.5	0.5	0.5	0.5	17	14	12	11	41	42	33	34	34	41	33	25	1.12782	0.173536	0.330909	0.480291	2.77778	1.47393	0.000107606	3.96817	2.46296	1.30039	0.00139261	2.85617	27	4.75489	6.39719e-05	4.19401	66.5	6.05528	5.79744e-05	4.23676	75	6.22882	3.93128e-06	5.40547
97	TRUE	Empty	DUF732 domain-containing protein OS=Mycobacteroides abscessus (strain ATCC 19977 / DSM 44196 / CIP 104536 / JCM 13569 / NCTC 13031 / TMC 1543) OX=561007 GN=MAB_1553c PE=4 SV=1	B1MMS6	MAB_1553c	12 kDa		unknown	0.5	0.5	0.5	0.5	0.5	11	12	17	15	28	31	18	21	32	23	22	16	1.05376	0.075551	0.789133	0.10285	1.78182	0.83335	0.0175912	1.7547	1.69091	0.757799	0.0377152	1.42348	27.5	4.78136	7.20747e-05	4.14222	46.5	5.53916	0.000460668	3.33661	49	5.61471	0.000208733	3.68041
448	TRUE	Empty	Uncharacterized protein OS=Mycobacteroides abscessus (strain ATCC 19977 / DSM 44196 / CIP 104536 / JCM 13569 / NCTC 13031 / TMC 1543) OX=561007 GN=MAB_3402 PE=4 SV=1	B1ME09	MAB_3402	18 kDa		unknown	0.5	0.5	0.5	0.5	0.5	12	10	12	16	32	37	32	34	32	17	24	18	1.48352	0.569021	0.0234819	1.62927	2.7	1.43296	1.75047e-05	4.75684	1.82	0.863938	0.0315005	1.50168	25	4.64386	7.58651e-05	4.11996	45.5	5.50779	0.000657212	3.18229	67.5	6.07682	1.33183e-07	6.87555
428	TRUE	Empty	Uncharacterized protein OS=Mycobacteroides abscessus (strain ATCC 19977 / DSM 44196 / CIP 104536 / JCM 13569 / NCTC 13031 / TMC 1543) OX=561007 GN=MAB_2871c PE=4 SV=1	B1MCH9	MAB_2871c	15 kDa		unknown	0.5	0.5	0.5	0.5	56	118	92	138	155	979	1388	946	863	503	297	937	529	1.84289	0.881974	0.0364203	1.43866	8.30219	3.05349	0.000237304	3.62469	4.50497	2.17152	0.0169603	1.77057	251.5	7.97441	9.07162e-05	4.04232	1133	10.1459	0.00552948	2.25732	2088	11.0279	0.00011204	3.95063
422	TRUE	Empty	Uncharacterized protein OS=Mycobacteroides abscessus (strain ATCC 19977 / DSM 44196 / CIP 104536 / JCM 13569 / NCTC 13031 / TMC 1543) OX=561007 GN=MAB_2800 PE=4 SV=1	B1MCA8	MAB_2800	25 kDa		unknown	0.5	0.5	0.5	0.5	0.5	9	6	8	10	17	21	14	16	20	9	21	8	1.17241	0.229482	0.532399	0.273763	2.06061	1.04307	0.00213211	2.67119	1.75758	0.813587	0.131402	0.881399	16.5	4.04439	0.000100403	3.99825	29	4.85798	0.00689989	2.16116	34	5.08746	3.01001e-05	4.52143
45	TRUE	Empty	Acyl carrier protein OS=Mycobacteroides abscessus (strain ATCC 19977 / DSM 44196 / CIP 104536 / JCM 13569 / NCTC 13031 / TMC 1543) OX=561007 GN=acpP PE=3 SV=1	B1MNR0	acpP	11 kDa		unknown	0.5	0.5	0.5	0.5	0.5	15	12	9	11	105	203	104	66	38	30	52	61	2.64088	1.40102	0.0486073	1.3133	10.1702	3.34628	0.0103658	1.9844	3.85106	1.94526	0.00316681	2.49938	23.5	4.55459	0.000105271	3.97769	90.5	6.49985	0.000661216	3.17966	239	7.90087	0.0066148	2.17948
281	TRUE	Empty	Putative protease OS=Mycobacteroides abscessus (strain ATCC 19977 / DSM 44196 / CIP 104536 / JCM 13569 / NCTC 13031 / TMC 1543) OX=561007 GN=MAB_0424 PE=4 SV=1	B1MFX3	MAB_0424	23 kDa		unknown	0.5	0.5	0.5	0.5	0.5	28	20	29	19	84	91	86	79	71	78	59	52	1.30769	0.387023	0.0198353	1.70256	3.54167	1.82443	2.72583e-06	5.5645	2.70833	1.43741	0.000683887	3.16502	48	5.58496	0.000105944	3.97492	130	7.02237	3.29522e-05	4.48212	170	7.40939	4.28965e-08	7.36758
401	TRUE	Empty	Uncharacterized protein OS=Mycobacteroides abscessus (strain ATCC 19977 / DSM 44196 / CIP 104536 / JCM 13569 / NCTC 13031 / TMC 1543) OX=561007 GN=MAB_2349 PE=4 SV=1	B1MB09	MAB_2349	16 kDa		unknown	0.5	0.5	0.5	0.5	0.5	23	21	26	15	37	37	17	26	55	34	37	42	0.696429	-0.521953	0.105749	0.975722	1.37647	0.460974	0.186572	0.729153	1.97647	0.982926	0.00711035	2.14811	42.5	5.40939	0.000109811	3.95936	84	6.39232	0.000108621	3.96409	58.5	5.87036	0.00101325	2.99428
345	TRUE	Empty	Uncharacterized protein OS=Mycobacteroides abscessus (strain ATCC 19977 / DSM 44196 / CIP 104536 / JCM 13569 / NCTC 13031 / TMC 1543) OX=561007 GN=MAB_0565c PE=3 SV=1	B1MGX9	MAB_0565c	13 kDa		unknown	0.5	0.5	0.5	0.5	0.5	29	26	22	17	68	67	44	49	56	65	58	40	1.0411	0.058103	0.790691	0.101993	2.42553	1.2783	0.00241083	2.61783	2.32979	1.2202	0.00181389	2.74139	47	5.55459	0.000115523	3.93733	109.5	6.77479	4.97075e-05	4.30358	114	6.83289	9.38113e-05	4.02774
365	TRUE	Empty	Uncharacterized protein OS=Mycobacteroides abscessus (strain ATCC 19977 / DSM 44196 / CIP 104536 / JCM 13569 / NCTC 13031 / TMC 1543) OX=561007 GN=MAB_1118c PE=4 SV=1	B1MKB4	MAB_1118c	12 kDa		unknown	0.5	0.5	0.5	0.5	0.5	23	14	24	20	42	46	33	27	39	37	45	42	0.907975	-0.139275	0.450158	0.346635	1.82716	0.869603	0.0136217	1.86577	2.01235	1.00888	0.000365558	3.43704	40.5	5.33985	0.000121179	3.91657	81.5	6.34873	4.42667e-07	6.35392	74	6.20945	0.000146466	3.83426
165	TRUE	Empty	MurNAc-LAA domain-containing protein OS=Mycobacteroides abscessus (strain ATCC 19977 / DSM 44196 / CIP 104536 / JCM 13569 / NCTC 13031 / TMC 1543) OX=561007 GN=MAB_0318c PE=4 SV=1	B1MFL7	MAB_0318c	28 kDa		unknown	0.5	0.5	0.5	0.5	0.5	116	139	196	142	283	370	253	263	282	238	295	244	1.10387	0.142572	0.396416	0.401848	1.97133	0.979171	0.00385459	2.41402	1.78583	0.836599	0.00183419	2.73656	296.5	8.21189	0.000125722	3.90059	529.5	9.04849	1.44085e-06	5.84138	584.5	9.19106	3.45378e-05	4.46171
169	TRUE	Empty	NlpC/P60 domain-containing protein OS=Mycobacteroides abscessus (strain ATCC 19977 / DSM 44196 / CIP 104536 / JCM 13569 / NCTC 13031 / TMC 1543) OX=561007 GN=MAB_2474 PE=3 SV=1	B1MBD4	MAB_2474	19 kDa		unknown	0.5	0.5	0.5	0.5	0.5	85	51	90	84	202	325	128	148	158	161	187	111	1.30146	0.380129	0.360771	0.442769	2.59032	1.37313	0.0342196	1.46573	1.99032	0.993002	0.00553011	2.25727	155	7.27612	0.000133963	3.87302	308.5	8.26913	6.81041e-05	4.16683	401.5	8.64926	0.00400185	2.39774
188	TRUE	Empty	PknH_C domain-containing protein OS=Mycobacteroides abscessus (strain ATCC 19977 / DSM 44196 / CIP 104536 / JCM 13569 / NCTC 13031 / TMC 1543) OX=561007 GN=MAB_0353 PE=4 SV=1	B1MFQ2	MAB_0353	23 kDa		unknown	0.5	0.5	0.5	0.5	0.5	11	12	14	8	10	20	8	11	19	16	15	16	0.742424	-0.429684	0.179193	0.746678	1.08889	0.122857	0.745083	0.127795	1.46667	0.552541	0.0135934	1.86667	22.5	4.49185	0.000135926	3.8667	33	5.04439	1.62143e-06	5.7901	24.5	4.61471	0.00446427	2.35025
477	TRUE	Empty	Uncharacterized protein OS=Mycobacteroides abscessus (strain ATCC 19977 / DSM 44196 / CIP 104536 / JCM 13569 / NCTC 13031 / TMC 1543) OX=561007 GN=MAB_4114 PE=4 SV=1	B1MIG6	MAB_4114	12 kDa		unknown	0.5	0.5	0.5	0.5	0.5	60	75	52	43	140	126	91	102	113	128	97	85	1.08511	0.117836	0.559324	0.252337	1.99565	0.99686	0.00463376	2.33407	1.83913	0.879024	0.00588844	2.23	115	6.84549	0.00015541	3.80852	211.5	7.72451	2.98417e-05	4.52518	229.5	7.84235	5.02904e-05	4.29852
442	TRUE	Empty	Uncharacterized protein OS=Mycobacteroides abscessus (strain ATCC 19977 / DSM 44196 / CIP 104536 / JCM 13569 / NCTC 13031 / TMC 1543) OX=561007 GN=MAB_3249 PE=4 SV=1	B1MDK6	MAB_3249	16 kDa		unknown	0.5	0.5	0.5	0.5	0.5	35	29	49	33	159	147	99	108	111	81	103	76	1.38275	0.46754	0.0801454	1.09612	3.5137	1.81299	0.000949926	3.02231	2.5411	1.34545	0.00103571	2.98476	73	6.18982	0.00016835	3.77379	185.5	7.53528	3.50349e-05	4.4555	256.5	8.00282	0.000124012	3.90654
213	TRUE	Empty	Probable D-alanyl-D-alanine carboxypeptidase DacB OS=Mycobacteroides abscessus (strain ATCC 19977 / DSM 44196 / CIP 104536 / JCM 13569 / NCTC 13031 / TMC 1543) OX=561007 GN=MAB_3234 PE=3 SV=1	B1MDJ1	MAB_3234	30 kDa		unknown	0.5	0.5	0.5	0.5	0.5	21	12	21	20	46	44	32	32	42	29	46	36	1.00654	0.0093987	0.963837	0.0159962	2.08108	1.05733	0.00373766	2.4274	2.06757	1.04793	0.00371393	2.43017	37	5.20945	0.000170426	3.76846	76.5	6.25739	5.20745e-05	4.28337	77	6.26679	5.57726e-05	4.25358
359	TRUE	Empty	Uncharacterized protein OS=Mycobacteroides abscessus (strain ATCC 19977 / DSM 44196 / CIP 104536 / JCM 13569 / NCTC 13031 / TMC 1543) OX=561007 GN=MAB_0974 PE=4 SV=1	B1MJB0	MAB_0974	61 kDa		unknown	0.5	0.5	0.5	0.5	0.5	184	140	222	132	404	449	321	318	483	438	315	321	0.958253	-0.0615214	0.769818	0.113612	2.20059	1.13789	0.00183448	2.73649	2.29646	1.19941	0.00343423	2.46417	339	8.40514	0.000191848	3.71704	778.5	9.60455	9.18951e-05	4.03671	746	9.54303	2.52384e-05	4.59794
313	TRUE	Empty	SGNH_hydro domain-containing protein OS=Mycobacteroides abscessus (strain ATCC 19977 / DSM 44196 / CIP 104536 / JCM 13569 / NCTC 13031 / TMC 1543) OX=561007 GN=MAB_0402 PE=4 SV=1	B1MFV1	MAB_0402	25 kDa		unknown	0.5	0.5	0.5	0.5	0.5	39	30	53	51	103	114	73	73	85	78	101	74	1.07396	0.102946	0.622879	0.205596	2.09827	1.0692	0.00690306	2.16096	1.95376	0.966251	0.00214217	2.66915	86.5	6.43463	0.000213636	3.67033	169	7.40088	7.89609e-06	5.10259	181.5	7.50383	0.000135699	3.86742
211	TRUE	Empty	Probable cutinase cut3 OS=Mycobacteroides abscessus (strain ATCC 19977 / DSM 44196 / CIP 104536 / JCM 13569 / NCTC 13031 / TMC 1543) OX=561007 GN=MAB_3766 PE=4 SV=1	B1MG95	MAB_3766	24 kDa		unknown	0.5	0.5	0.5	0.5	0.5	12	7	12	9	34	29	25	30	30	27	30	33	0.983333	-0.0242475	0.82908	0.0814038	2.95	1.56071	0.000119908	3.92115	3	1.58496	2.53676e-05	4.59572	20	4.32193	0.0002414	3.61726	60	5.90689	3.36445e-07	6.47309	59	5.88264	4.24874e-06	5.37174
47	TRUE	Empty	Alanine and proline-rich secreted protein Apa OS=Mycobacteroides abscessus (strain ATCC 19977 / DSM 44196 / CIP 104536 / JCM 13569 / NCTC 13031 / TMC 1543) OX=561007 GN=MAB_2436 PE=3 SV=1	B1MB96	MAB_2436	35 kDa		unknown	0.5	0.5	0.5	0.5	0.5	32	18	34	28	95	110	86	86	94	73	92	75	1.12874	0.174716	0.222708	0.652265	3.36607	1.75107	6.11294e-05	4.21375	2.98214	1.57635	0.000149455	3.82549	56	5.80735	0.0002466	3.60801	167	7.3837	5.42441e-06	5.26565	188.5	7.55842	3.09584e-06	5.50922
456	TRUE	Empty	Uncharacterized protein OS=Mycobacteroides abscessus (strain ATCC 19977 / DSM 44196 / CIP 104536 / JCM 13569 / NCTC 13031 / TMC 1543) OX=561007 GN=MAB_3493 PE=3 SV=1	B1MEW3	MAB_3493	12 kDa		unknown	0.5	0.5	0.5	0.5	0.5	11	18	13	11	8	7	7	6	12	15	16	14	0.491228	-1.02554	0.000258718	3.58717	0.528302	-0.920566	0.0104199	1.98214	1.07547	0.10497	0.610111	0.214591	26.5	4.72792	0.000248192	3.60521	28.5	4.83289	3.64654e-06	5.43812	14	3.80735	3.89667e-06	5.40931
193	TRUE	Empty	Possible beta-1,3-glucanase OS=Mycobacteroides abscessus (strain ATCC 19977 / DSM 44196 / CIP 104536 / JCM 13569 / NCTC 13031 / TMC 1543) OX=561007 GN=MAB_4740 PE=4 SV=1	B1MM23	MAB_4740	30 kDa		unknown	0.5	0.5	0.5	0.5	0.5	22	15	22	13	49	51	42	37	18	34	31	22	1.70476	0.76957	0.00961401	2.0171	2.48611	1.31389	0.000532529	3.27366	1.45833	0.544321	0.111407	0.953088	36	5.16993	0.000298778	3.52465	52.5	5.71425	0.000469968	3.32793	89.5	6.48382	9.30333e-06	5.03136
430	TRUE	Empty	Uncharacterized protein OS=Mycobacteroides abscessus (strain ATCC 19977 / DSM 44196 / CIP 104536 / JCM 13569 / NCTC 13031 / TMC 1543) OX=561007 GN=MAB_2972 PE=4 SV=1	B1MCS9	MAB_2972	18 kDa		unknown	0.5	0.5	0.5	0.5	0.5	20	11	21	15	72	103	69	69	47	44	75	42	1.50481	0.589579	0.0597252	1.22384	4.67164	2.22393	0.000377022	3.42363	3.10448	1.63435	0.00474706	2.32357	33.5	5.06609	0.000424935	3.37168	104	6.70044	0.000555054	3.25566	156.5	7.29002	8.28409e-05	4.08176
510	TRUE	Empty	YkuD domain-containing protein OS=Mycobacteroides abscessus (strain ATCC 19977 / DSM 44196 / CIP 104536 / JCM 13569 / NCTC 13031 / TMC 1543) OX=561007 GN=MAB_4299c PE=4 SV=1	B1MJL5	MAB_4299c	23 kDa		unknown	0.5	0.5	0.5	0.5	0.5	44	35	68	43	124	158	113	113	102	103	120	89	1.22705	0.295198	0.107028	0.970504	2.67368	1.41883	0.000809323	3.09188	2.17895	1.12363	0.00108647	2.96398	95	6.56986	0.000582863	3.23443	207	7.69349	3.51714e-06	5.45381	254	7.98868	2.1588e-05	4.66579
296	TRUE	Empty	Putative tuberculin related peptide OS=Mycobacteroides abscessus (strain ATCC 19977 / DSM 44196 / CIP 104536 / JCM 13569 / NCTC 13031 / TMC 1543) OX=561007 GN=MAB_4185c PE=4 SV=1	B1MIN7	MAB_4185c	16 kDa		unknown	0.5	0.5	0.5	0.5	0.5	36	25	54	51	135	162	113	112	90	93	100	82	1.43014	0.516153	0.019068	1.7197	3.14458	1.65287	0.00060183	3.22053	2.1988	1.13671	0.000662315	3.17894	83	6.37504	0.000914129	3.03899	182.5	7.51175	3.15786e-07	6.50061	261	8.02791	3.26953e-05	4.48551
484	TRUE	Empty	Uncharacterized protein OS=Mycobacteroides abscessus (strain ATCC 19977 / DSM 44196 / CIP 104536 / JCM 13569 / NCTC 13031 / TMC 1543) OX=561007 GN=MAB_4281c PE=4 SV=1	B1MIY3	MAB_4281c	22 kDa		unknown	0.5	0.5	0.5	0.5	0.5	15	8	8	11	37	48	23	26	26	23	27	25	1.32673	0.407878	0.201844	0.694984	3.19048	1.67377	0.00818503	2.08698	2.40476	1.26589	0.000216974	3.66359	21	4.39232	0.00093942	3.02714	50.5	5.65821	1.11743e-07	6.95178	67	6.06609	0.00115556	2.93721
139	TRUE	Empty	Hypothetical invasion protein Inv2 OS=Mycobacteroides abscessus (strain ATCC 19977 / DSM 44196 / CIP 104536 / JCM 13569 / NCTC 13031 / TMC 1543) OX=561007 GN=MAB_2727c PE=3 SV=1	B1MC35	MAB_2727c	24 kDa		unknown	0.5	0.5	0.5	0.5	0.5	16	22	24	11	37	40	19	31	44	35	27	25	0.969466	-0.0447383	0.879987	0.0555238	1.73973	0.79886	0.049598	1.30454	1.79452	0.843598	0.0325453	1.48751	36.5	5.18982	0.000958022	3.01862	65.5	6.03342	0.000300999	3.52144	63.5	5.98868	0.0005239	3.28075
420	TRUE	Empty	Uncharacterized protein OS=Mycobacteroides abscessus (strain ATCC 19977 / DSM 44196 / CIP 104536 / JCM 13569 / NCTC 13031 / TMC 1543) OX=561007 GN=MAB_2798c PE=4 SV=1	B1MCA6	MAB_2798c	20 kDa		unknown	0.5	0.5	0.5	0.5	0.5	20	9	13	14	42	43	31	32	39	39	38	41	0.942675	-0.0851674	0.51463	0.288505	2.64286	1.4021	0.00107815	2.96732	2.80357	1.48727	3.92049e-05	4.40666	28	4.80735	0.00101741	2.99251	78.5	6.29462	1.23143e-09	8.90959	74	6.20945	2.66695e-05	4.57399
424	TRUE	Empty	Uncharacterized protein OS=Mycobacteroides abscessus (strain ATCC 19977 / DSM 44196 / CIP 104536 / JCM 13569 / NCTC 13031 / TMC 1543) OX=561007 GN=MAB_2805c PE=4 SV=1	B1MCB3	MAB_2805c	24 kDa		unknown	0.5	0.5	0.5	0.5	0.5	16	7	13	10	31	35	33	29	31	26	26	21	1.23077	0.29956	0.0475318	1.32302	2.78261	1.47644	0.000118844	3.92502	2.26087	1.17688	0.00210818	2.67609	23	4.52356	0.00128291	2.8918	52	5.70044	1.60842e-05	4.7936	64	6	3.11568e-07	6.50645
405	TRUE	Empty	Uncharacterized protein OS=Mycobacteroides abscessus (strain ATCC 19977 / DSM 44196 / CIP 104536 / JCM 13569 / NCTC 13031 / TMC 1543) OX=561007 GN=MAB_2453c PE=4 SV=1	B1MBB3	MAB_2453c	20 kDa		unknown	0.5	0.5	0.5	0.5	0.5	8	4	9	6	30	20	20	17	22	20	27	22	0.956044	-0.0648511	0.765805	0.115882	3.22222	1.68806	0.0026544	2.57603	3.37037	1.75291	0.000135596	3.86775	13.5	3.75489	0.00133433	2.87474	45.5	5.50779	5.74579e-06	5.24065	43.5	5.44294	0.00029403	3.53161
239	TRUE	Empty	Probable resuscitation-promoting factor RpfA OS=Mycobacteroides abscessus (strain ATCC 19977 / DSM 44196 / CIP 104536 / JCM 13569 / NCTC 13031 / TMC 1543) OX=561007 GN=MAB_0869c PE=3 SV=1	B1MJ07	MAB_0869c	37 kDa		unknown	0.5	0.5	0.5	0.5	0.5	32	24	16	16	54	60	33	41	52	43	53	50	0.949495	-0.0747678	0.714846	0.145787	2.13636	1.09516	0.0134454	1.87143	2.25	1.16993	0.000819888	3.08625	44	5.45943	0.0013632	2.86544	99	6.62936	6.19698e-07	6.20782	94	6.55459	0.000271447	3.56631
411	TRUE	Empty	Uncharacterized protein OS=Mycobacteroides abscessus (strain ATCC 19977 / DSM 44196 / CIP 104536 / JCM 13569 / NCTC 13031 / TMC 1543) OX=561007 GN=MAB_2594 PE=4 SV=1	B1MBQ4	MAB_2594	15 kDa		unknown	0.5	0.5	0.5	0.5	0.5	26	11	16	16	24	17	18	18	26	36	27	26	0.669565	-0.578704	0.0171092	1.76677	1.11594	0.158262	0.591514	0.228035	1.66667	0.736966	0.0275528	1.55983	34.5	5.10852	0.00178729	2.74781	57.5	5.84549	2.42861e-05	4.61464	38.5	5.26679	2.33595e-05	4.63154
98	TRUE	Empty	DUF732 domain-containing protein OS=Mycobacteroides abscessus (strain ATCC 19977 / DSM 44196 / CIP 104536 / JCM 13569 / NCTC 13031 / TMC 1543) OX=561007 GN=MAB_2113 PE=4 SV=1	B1MPE3	MAB_2113	11 kDa		unknown	0.5	0.5	0.5	0.5	0.5	10	8	16	8	87	101	77	72	44	32	44	40	2.10625	1.07468	0.000728109	3.1378	8.02381	3.00429	3.25507e-05	4.48744	3.80952	1.92961	0.000130076	3.8858	21	4.39232	0.00186039	2.7304	80	6.32193	8.40301e-06	5.07557	168.5	7.3966	1.22241e-05	4.91278
10	TRUE	Empty	10 kDa chaperonin OS=Mycobacteroides abscessus (strain ATCC 19977 / DSM 44196 / CIP 104536 / JCM 13569 / NCTC 13031 / TMC 1543) OX=561007 GN=groS PE=3 SV=1	B1MG61	groS	11 kDa		unknown	0.5	0.5	0.5	0.5	0.5	24	9	20	16	168	789	163	89	108	76	149	136	2.57783	1.36615	0.30252	0.519246	17.5217	4.13107	0.131519	0.881012	6.7971	2.76492	0.000916771	3.03774	34.5	5.10852	0.00194373	2.71136	234.5	7.87344	0.00036066	3.4429	604.5	9.2396	0.114048	0.942914
138	TRUE	Empty	Hypothetical invasion protein Inv1 OS=Mycobacteroides abscessus (strain ATCC 19977 / DSM 44196 / CIP 104536 / JCM 13569 / NCTC 13031 / TMC 1543) OX=561007 GN=MAB_2728c PE=3 SV=1	B1MC36	MAB_2728c	50 kDa		unknown	0.5	0.5	0.5	0.5	0.5	19	30	39	18	55	59	33	40	54	56	40	33	1.02186	0.0311946	0.907747	0.0420353	1.76415	0.818974	0.0428007	1.36855	1.72642	0.787779	0.0415212	1.38173	53	5.72792	0.00196439	2.70677	91.5	6.5157	0.000181905	3.74015	93.5	6.54689	0.00028434	3.54616
438	TRUE	Empty	Uncharacterized protein OS=Mycobacteroides abscessus (strain ATCC 19977 / DSM 44196 / CIP 104536 / JCM 13569 / NCTC 13031 / TMC 1543) OX=561007 GN=MAB_3165c PE=4 SV=1	B1MDC1	MAB_3165c	26 kDa		unknown	0.5	0.5	0.5	0.5	0.5	38	44	83	46	84	73	56	57	77	82	66	74	0.90301	-0.147186	0.372606	0.428751	1.27962	0.355716	0.273779	0.5626	1.41706	0.502902	0.086903	1.06097	105.5	6.7211	0.00220027	2.65752	149.5	7.224	5.52482e-07	6.25768	135	7.07682	5.98779e-05	4.22273
507	TRUE	Empty	Usp domain-containing protein OS=Mycobacteroides abscessus (strain ATCC 19977 / DSM 44196 / CIP 104536 / JCM 13569 / NCTC 13031 / TMC 1543) OX=561007 GN=MAB_2312 PE=3 SV=1	B1MAX2	MAB_2312	15 kDa		unknown	0.5	0.5	0.5	0.5	0.5	11	6	5	10	109	312	81	39	44	29	39	47	3.40252	1.7666	0.167155	0.77688	16.9062	4.07948	0.0807464	1.09288	4.96875	2.31288	0.000282095	3.5496	16	4	0.0022318	2.65134	79.5	6.31288	5.96169e-05	4.22463	270.5	8.07948	0.0680224	1.16735
366	TRUE	Empty	Uncharacterized protein OS=Mycobacteroides abscessus (strain ATCC 19977 / DSM 44196 / CIP 104536 / JCM 13569 / NCTC 13031 / TMC 1543) OX=561007 GN=MAB_1162c PE=3 SV=1	B1MKF8	MAB_1162c	41 kDa		unknown	0.5	0.5	0.5	0.5	0.5	7	4	3	5	17	32	12	12	13	12	8	4	1.97297	0.980371	0.131742	0.880276	3.84211	1.9419	0.0308646	1.51054	1.94737	0.961526	0.0897885	1.04678	9.5	3.24793	0.00250901	2.6005	18.5	4.20945	0.00535169	2.27151	36.5	5.18982	0.0095017	2.0222
116	TRUE	Empty	ESAT-6-like protein OS=Mycobacteroides abscessus (strain ATCC 19977 / DSM 44196 / CIP 104536 / JCM 13569 / NCTC 13031 / TMC 1543) OX=561007 GN=MAB_3754c PE=3 SV=1	B1MG83	MAB_3754c	11 kDa		unknown	0.5	0.5	0.5	0.5	0.5	23	18	10	11	73	127	74	41	56	36	96	80	1.17537	0.233119	0.615223	0.210967	5.08065	2.34501	0.0128461	1.89123	4.32258	2.11189	0.00897607	2.04691	31	4.9542	0.00274358	2.56168	134	7.06609	0.00236496	2.62618	157.5	7.29921	0.00460694	2.33659
400	TRUE	Empty	Cluster of Uncharacterized protein OS=Mycobacteroides abscessus (strain ATCC 19977 / DSM 44196 / CIP 104536 / JCM 13569 / NCTC 13031 / TMC 1543) OX=561007 GN=MAB_2329c PE=4 SV=1 (B1MAY9)	B1MAY9 [2]	MAB_2329c	21 kDa	TRUE	unknown	0.5	0.5	0.5	0.5	0.5	15	6	17	19	33	30	25	24	32	21	34	21	1.03704	0.0524674	0.814658	0.0890245	1.96491	0.974465	0.00842153	2.07461	1.89474	0.921997	0.0302273	1.5196	28.5	4.83289	0.00302172	2.51975	54	5.75489	0.000270682	3.56754	56	5.80735	1.29699e-05	4.88706
361	TRUE	Empty	Uncharacterized protein OS=Mycobacteroides abscessus (strain ATCC 19977 / DSM 44196 / CIP 104536 / JCM 13569 / NCTC 13031 / TMC 1543) OX=561007 GN=MAB_1003c PE=4 SV=1	B1MJD7	MAB_1003c	29 kDa		unknown	0.5	0.5	0.5	0.5	0.5	22	9	19	11	45	53	32	33	45	36	38	40	1.02516	0.0358452	0.859102	0.0659554	2.67213	1.41799	0.00507827	2.29428	2.60656	1.38215	0.000545962	3.26284	30.5	4.93074	0.00322841	2.49101	79.5	6.31288	9.21849e-07	6.03534	81.5	6.34873	0.000205306	3.6876
75	TRUE	Empty	Chaperone protein DnaK OS=Mycobacteroides abscessus (strain ATCC 19977 / DSM 44196 / CIP 104536 / JCM 13569 / NCTC 13031 / TMC 1543) OX=561007 GN=dnaK PE=3 SV=1	B1MIX5	dnaK	66 kDa		unknown	0.5	0.5	0.5	0.5	0.5	4	2	5	3	40	78	28	23	66	5	83	107	0.64751	-0.627027	0.3944	0.404063	12.0714	3.59352	0.020822	1.68148	18.6429	4.22055	0.029768	1.52625	7	2.80735	0.00351256	2.45438	130.5	7.02791	0.0248328	1.60497	84.5	6.40088	0.0152981	1.81536
400.1	TRUE	Empty	Uncharacterized protein OS=Mycobacteroides abscessus (strain ATCC 19977 / DSM 44196 / CIP 104536 / JCM 13569 / NCTC 13031 / TMC 1543) OX=561007 GN=MAB_2329c PE=4 SV=1	B1MAY9	MAB_2329c	21 kDa	TRUE	unknown	0.5	0.5	0.5	0.5	0.5	10	4	10	13	26	24	16	17	22	13	27	14	1.09211	0.127112	0.6894	0.161528	2.24324	1.16559	0.010391	1.98334	2.05405	1.03847	0.0440525	1.35603	18.5	4.20945	0.00355582	2.44906	38	5.24793	0.00146475	2.83424	41.5	5.37504	0.000188145	3.72551
351	TRUE	Empty	Uncharacterized protein OS=Mycobacteroides abscessus (strain ATCC 19977 / DSM 44196 / CIP 104536 / JCM 13569 / NCTC 13031 / TMC 1543) OX=561007 GN=MAB_0733 PE=4 SV=1	B1MI07	MAB_0733	18 kDa		unknown	0.5	0.5	0.5	0.5	0.5	13	6	13	6	23	23	18	20	24	17	22	24	0.965517	-0.0506261	0.727846	0.137961	2.21053	1.14439	0.00280321	2.55234	2.28947	1.19502	0.00334918	2.47506	19	4.24793	0.00431134	2.36539	43.5	5.44294	1.35711e-05	4.86739	42	5.39232	2.9033e-06	5.53711
380	TRUE	Empty	Uncharacterized protein OS=Mycobacteroides abscessus (strain ATCC 19977 / DSM 44196 / CIP 104536 / JCM 13569 / NCTC 13031 / TMC 1543) OX=561007 GN=MAB_1614 PE=4 SV=1	B1MMY7	MAB_1614	22 kDa		unknown	0.5	0.5	0.5	0.5	0.5	28	25	12	12	62	90	76	68	69	61	80	75	1.0386	0.0546353	0.719614	0.142901	3.84416	1.94267	0.000310001	3.50864	3.7013	1.88803	0.000116678	3.93301	38.5	5.26679	0.00441237	2.35533	142.5	7.15482	2.39182e-06	5.62127	148	7.20945	1.90049e-05	4.72113
446	TRUE	Empty	Uncharacterized protein OS=Mycobacteroides abscessus (strain ATCC 19977 / DSM 44196 / CIP 104536 / JCM 13569 / NCTC 13031 / TMC 1543) OX=561007 GN=MAB_3349 PE=4 SV=1	B1MDV6	MAB_3349	24 kDa		unknown	0.5	0.5	0.5	0.5	0.5	14	4	15	13	18	13	12	11	12	14	18	19	0.857143	-0.222392	0.359561	0.444228	1.17391	0.231326	0.526049	0.278974	1.36957	0.453718	0.20953	0.678753	23	4.52356	0.00486216	2.31317	31.5	4.97728	9.12301e-05	4.03986	27	4.75489	0.000158984	3.79865
433	TRUE	Empty	Uncharacterized protein OS=Mycobacteroides abscessus (strain ATCC 19977 / DSM 44196 / CIP 104536 / JCM 13569 / NCTC 13031 / TMC 1543) OX=561007 GN=MAB_3058 PE=4 SV=1	B1MD15	MAB_3058	13 kDa		unknown	0.5	0.5	0.5	0.5	0.5	20	7	10	11	40	47	40	39	43	34	43	36	1.0641	0.0896372	0.434543	0.361967	3.45833	1.79008	0.000119836	3.92141	3.25	1.70044	0.000314106	3.50292	24	4.58496	0.0062942	2.20106	78	6.2854	3.25475e-06	5.48748	83	6.37504	5.49019e-07	6.26041
493	TRUE	Empty	Uncharacterized protein OS=Mycobacteroides abscessus (strain ATCC 19977 / DSM 44196 / CIP 104536 / JCM 13569 / NCTC 13031 / TMC 1543) OX=561007 GN=MAB_4537c PE=4 SV=1	B1MKW1	MAB_4537c	36 kDa		unknown	0.5	0.5	0.5	0.5	0.5	17	9	32	16	71	83	57	48	54	36	63	72	1.15111	0.203027	0.464507	0.333008	3.5	1.80735	0.00226032	2.64583	3.04054	1.60433	0.00596656	2.22428	37	5.20945	0.00985566	2.00631	112.5	6.81378	0.000348747	3.45749	129.5	7.01681	0.000161747	3.79116
197	TRUE	Empty	Possible twin-arginine translocation pathway OS=Mycobacteroides abscessus (strain ATCC 19977 / DSM 44196 / CIP 104536 / JCM 13569 / NCTC 13031 / TMC 1543) OX=561007 GN=MAB_4801 PE=4 SV=1	B1MM84	MAB_4801	28 kDa		unknown	0.5	0.5	0.5	0.5	0.5	3	6	6	2	16	9	0.5	5	8	9	4	7	1.08929	0.123382	0.862614	0.0641836	1.79412	0.843274	0.365111	0.437575	1.64706	0.719892	0.115078	0.939008	8.5	3.08746	0.0108604	1.96416	14	3.80735	0.000949628	3.02245	15.25	3.93074	0.0733308	1.13471
223	TRUE	Empty	Probable lipoprotein aminopeptidase LpqL OS=Mycobacteroides abscessus (strain ATCC 19977 / DSM 44196 / CIP 104536 / JCM 13569 / NCTC 13031 / TMC 1543) OX=561007 GN=MAB_4213c PE=4 SV=1	B1MIR5	MAB_4213c	53 kDa		unknown	0.5	0.5	0.5	0.5	0.5	7	5	18	17	69	60	42	43	34	38	28	27	1.68504	0.752782	0.0221885	1.65387	4.55319	2.18688	0.00134256	2.87207	2.70213	1.4341	0.00325966	2.48683	23.5	4.55459	0.0152823	1.81581	63.5	5.98868	1.98554e-05	4.70212	107	6.74147	0.000201661	3.69538
416	TRUE	Empty	Uncharacterized protein OS=Mycobacteroides abscessus (strain ATCC 19977 / DSM 44196 / CIP 104536 / JCM 13569 / NCTC 13031 / TMC 1543) OX=561007 GN=MAB_2733c PE=4 SV=1	B1MC41	MAB_2733c	22 kDa		unknown	0.5	0.5	0.5	0.5	0.5	51	71	34	12	66	46	46	54	60	56	51	42	1.01435	0.0205613	0.906393	0.0426834	1.2619	0.335603	0.443019	0.353578	1.24405	0.315042	0.464473	0.333039	84	6.39232	0.0161986	1.79052	104.5	6.70736	1.10073e-05	4.95832	106	6.72792	3.16999e-05	4.49894
210	TRUE	Empty	Probable cutinase Cut1 OS=Mycobacteroides abscessus (strain ATCC 19977 / DSM 44196 / CIP 104536 / JCM 13569 / NCTC 13031 / TMC 1543) OX=561007 GN=MAB_3272c PE=4 SV=1	B1MDM9	MAB_3272c	20 kDa		unknown	0.5	0.5	0.5	0.5	0.5	12	3	7	5	12	11	15	11	14	14	19	13	0.816667	-0.292181	0.147042	0.832559	1.81481	0.859822	0.0430564	1.36596	2.22222	1.152	0.0128577	1.89084	13.5	3.75489	0.017765	1.75043	30	4.90689	3.91423e-05	4.40735	24.5	4.61471	1.668e-05	4.7778
398	TRUE	Empty	Uncharacterized protein OS=Mycobacteroides abscessus (strain ATCC 19977 / DSM 44196 / CIP 104536 / JCM 13569 / NCTC 13031 / TMC 1543) OX=561007 GN=MAB_2305c PE=4 SV=1	B1MAW5	MAB_2305c	14 kDa		unknown	0.5	0.5	0.5	0.5	0.5	7	5	16	6	33	44	32	22	27	16	29	22	1.39362	0.478834	0.134677	0.870707	3.85294	1.94596	0.00333366	2.47708	2.76471	1.46713	0.00803316	2.09511	17	4.08746	0.0196105	1.70751	47	5.55459	0.000213941	3.66971	65.5	6.03342	0.000371579	3.42995
140	TRUE	Empty	Hypothetical low molecular weight antigen Mtb12 OS=Mycobacteroides abscessus (strain ATCC 19977 / DSM 44196 / CIP 104536 / JCM 13569 / NCTC 13031 / TMC 1543) OX=561007 GN=MAB_2161c PE=4 SV=1	B1MAH1	MAB_2161c	17 kDa		unknown	0.5	0.5	0.5	0.5	0.5	13	19	28	4	259	319	169	165	143	112	141	88	1.8843	0.914027	0.0352371	1.453	14.25	3.83289	0.00133985	2.87295	7.5625	2.91886	0.000293288	3.53271	32	5	0.0219573	1.65842	242	7.91886	9.23982e-05	4.03434	456	8.83289	0.000884379	3.05336
355	TRUE	Empty	Uncharacterized protein OS=Mycobacteroides abscessus (strain ATCC 19977 / DSM 44196 / CIP 104536 / JCM 13569 / NCTC 13031 / TMC 1543) OX=561007 GN=MAB_0848c PE=4 SV=1	B1MIC0	MAB_0848c	15 kDa		unknown	0.5	0.5	0.5	0.5	0.5	2	0.5	2	2	9	10	8	8	11	6	7	0.5	1.42857	0.514573	0.281016	0.55127	5.38462	2.42884	2.3317e-05	4.63233	3.76923	1.91427	0.0863527	1.06372	3.25	1.70044	0.0240082	1.61964	12.25	3.61471	0.0406884	1.39053	17.5	4.12928	2.44471e-06	5.61177
436	TRUE	Empty	Uncharacterized protein OS=Mycobacteroides abscessus (strain ATCC 19977 / DSM 44196 / CIP 104536 / JCM 13569 / NCTC 13031 / TMC 1543) OX=561007 GN=MAB_3120 PE=4 SV=1	B1MD76	MAB_3120	23 kDa		unknown	0.5	0.5	0.5	0.5	0.5	7	0.5	6	7	24	26	22	22	25	12	17	14	1.38235	0.467126	0.0744145	1.12834	4.58537	2.19704	5.65872e-05	4.24728	3.31707	1.72991	0.0107376	1.96909	10.25	3.35755	0.0251021	1.60029	34	5.08746	0.00117887	2.92853	47	5.55459	3.41805e-07	6.46622
136	TRUE	Empty	Hypothetical conserved protein OS=Mycobacteroides abscessus (strain ATCC 19977 / DSM 44196 / CIP 104536 / JCM 13569 / NCTC 13031 / TMC 1543) OX=561007 GN=MAB_0684c PE=4 SV=1	B1MHV9	MAB_0684c	27 kDa		unknown	0.5	0.5	0.5	0.5	0.5	9	0.5	11	10	40	56	35	36	34	23	38	28	1.35772	0.44119	0.110774	0.955563	5.47541	2.45297	0.000758858	3.11984	4.03279	2.01178	0.00130905	2.88304	15.25	3.93074	0.0253934	1.59528	61.5	5.94251	9.50595e-05	4.022	83.5	6.3837	0.00014822	3.82909
206	TRUE	Empty	Probable cold shock protein A (CspA) OS=Mycobacteroides abscessus (strain ATCC 19977 / DSM 44196 / CIP 104536 / JCM 13569 / NCTC 13031 / TMC 1543) OX=561007 GN=MAB_0487 PE=4 SV=1	B1MGQ2	MAB_0487	7 kDa		unknown	0.5	0.5	0.5	0.5	0.5	12	10	10	0.5	49	153	41	28	42	32	35	38	1.84354	0.882477	0.32348	0.490153	8.33846	3.05978	0.0843538	1.0739	4.52308	2.1773	0.000141707	3.84861	16.25	4.02237	0.0256231	1.59137	73.5	6.19967	2.67641e-06	5.57245	135.5	7.08215	0.0578754	1.23751
70	TRUE	Empty	CBM2 domain-containing protein OS=Mycobacteroides abscessus (strain ATCC 19977 / DSM 44196 / CIP 104536 / JCM 13569 / NCTC 13031 / TMC 1543) OX=561007 GN=MAB_2555 PE=4 SV=1	B1MBL5	MAB_2555	15 kDa		unknown	0.5	0.5	0.5	0.5	0.5	6	5	19	9	54	57	49	43	42	32	39	36	1.36242	0.446167	0.0111852	1.95136	5.20513	2.37993	8.99044e-05	4.04622	3.82051	1.93377	0.000377294	3.42332	19.5	4.2854	0.0276157	1.55884	74.5	6.21917	2.4688e-06	5.60751	101.5	6.66534	3.28181e-06	5.48389
347	TRUE	Empty	Uncharacterized protein OS=Mycobacteroides abscessus (strain ATCC 19977 / DSM 44196 / CIP 104536 / JCM 13569 / NCTC 13031 / TMC 1543) OX=561007 GN=MAB_0601 PE=4 SV=1	B1MH15	MAB_0601	10 kDa		unknown	0.5	0.5	0.5	0.5	0.5	5	0.5	6	4	0.5	3	0.5	0.5	12	9	10	8	0.115385	-3.11548	0.000183433	3.73652	0.290323	-1.78427	0.0878322	1.05635	2.51613	1.33121	0.00715083	2.14564	7.75	2.9542	0.0303518	1.51782	19.5	4.2854	3.66478e-05	4.43595	2.25	1.16993	0.355918	0.44865
389	TRUE	Empty	Uncharacterized protein OS=Mycobacteroides abscessus (strain ATCC 19977 / DSM 44196 / CIP 104536 / JCM 13569 / NCTC 13031 / TMC 1543) OX=561007 GN=MAB_1891 PE=4 SV=1	B1MNS3	MAB_1891	25 kDa	TRUE	unknown	0.5	0.5	0.5	0.5	0.5	6	0.5	5	4	7	3	2	2	8	6	5	0.5	0.717949	-0.478047	0.513995	0.289041	0.903226	-0.146841	0.83155	0.0801118	1.25806	0.331206	0.632701	0.198802	7.75	2.9542	0.0303518	1.51782	9.75	3.2854	0.0329242	1.48248	7	2.80735	0.0452563	1.34432
490	TRUE	Empty	Uncharacterized protein OS=Mycobacteroides abscessus (strain ATCC 19977 / DSM 44196 / CIP 104536 / JCM 13569 / NCTC 13031 / TMC 1543) OX=561007 GN=MAB_4433c PE=4 SV=1	B1MJZ6	MAB_4433c	11 kDa		unknown	0.5	0.5	0.5	0.5	0.5	5	6	4	0.5	29	30	19	21	10	12	10	7	2.53846	1.34395	0.00231321	2.63579	6.3871	2.67516	0.000458989	3.3382	2.51613	1.33121	0.00985758	2.00623	7.75	2.9542	0.0303518	1.51782	19.5	4.2854	0.000107014	3.97056	49.5	5.62936	0.000125549	3.90119
159	TRUE	Empty	MHB domain-containing protein OS=Mycobacteroides abscessus (strain ATCC 19977 / DSM 44196 / CIP 104536 / JCM 13569 / NCTC 13031 / TMC 1543) OX=561007 GN=MAB_1922 PE=4 SV=1	B1MNV4	MAB_1922	12 kDa		unknown	0.5	0.5	0.5	0.5	0.5	14	18	4	4	54	67	37	35	78	66	70	54	0.720149	-0.473632	0.0841544	1.07492	4.825	2.27053	0.00378982	2.42138	6.7	2.74416	8.81451e-05	4.0548	20	4.32193	0.0370627	1.43106	134	7.06609	1.11725e-05	4.95185	96.5	6.59246	0.000738086	3.13189
483	TRUE	Empty	Uncharacterized protein OS=Mycobacteroides abscessus (strain ATCC 19977 / DSM 44196 / CIP 104536 / JCM 13569 / NCTC 13031 / TMC 1543) OX=561007 GN=MAB_4280c PE=4 SV=1	B1MIY2	MAB_4280c	23 kDa		unknown	0.5	0.5	0.5	0.5	0.5	5	0.5	7	4	6	4	3	3	5	0.5	3	4	1.28	0.356144	0.492255	0.30781	0.969697	-0.0443941	0.93765	0.0279593	0.757576	-0.400538	0.57069	0.2436	8.25	3.04439	0.0372295	1.42911	6.25	2.64386	0.0347049	1.45961	8	3	0.0025786	2.58862
257	TRUE	Empty	Putative beta-glucanase OS=Mycobacteroides abscessus (strain ATCC 19977 / DSM 44196 / CIP 104536 / JCM 13569 / NCTC 13031 / TMC 1543) OX=561007 GN=MAB_1840c PE=1 SV=1	B1MNM2	MAB_1840c	30 kDa		unknown	0.5	0.5	0.5	0.5	0.5	27	16	15	0.5	2	12	4	5	3	33	10	24	0.328571	-1.60572	0.149253	0.826076	0.393162	-1.3468	0.180383	0.743805	1.19658	0.258918	0.751684	0.123965	29.25	4.87036	0.040766	1.3897	35	5.12928	0.0456957	1.34012	11.5	3.52356	0.0522766	1.28169
251	TRUE	Empty	Putative ABC transporter, membrane protein OS=Mycobacteroides abscessus (strain ATCC 19977 / DSM 44196 / CIP 104536 / JCM 13569 / NCTC 13031 / TMC 1543) OX=561007 GN=MAB_4214c PE=4 SV=1	B1MIR6	MAB_4214c	26 kDa		unknown	0.5	0.5	0.5	0.5	0.5	13	21	11	0.5	24	7	11	19	19	25	14	4	0.983871	-0.023459	0.967421	0.0143844	1.34066	0.422943	0.522252	0.282119	1.36264	0.446402	0.525948	0.279057	22.75	4.50779	0.0419329	1.37744	31	4.9542	0.0149449	1.82551	30.5	4.93074	0.00852625	2.06924
42	TRUE	Empty	AB hydrolase-1 domain-containing protein OS=Mycobacteroides abscessus (strain ATCC 19977 / DSM 44196 / CIP 104536 / JCM 13569 / NCTC 13031 / TMC 1543) OX=561007 GN=MAB_1919 PE=4 SV=1	B1MNV1	MAB_1919	55 kDa		unknown	0.5	0.5	0.5	0.5	0.5	9	4	6	0.5	47	32	24	27	25	30	26	25	1.22642	0.294447	0.296143	0.528498	6.66667	2.73697	0.00220726	2.65615	5.4359	2.44252	5.52255e-05	4.25786	9.75	3.2854	0.0496224	1.30432	53	5.72792	6.012e-07	6.22098	65	6.02237	0.000767478	3.11493
395	TRUE	Empty	Uncharacterized protein OS=Mycobacteroides abscessus (strain ATCC 19977 / DSM 44196 / CIP 104536 / JCM 13569 / NCTC 13031 / TMC 1543) OX=561007 GN=MAB_2214c PE=4 SV=1	B1MAM4	MAB_2214c	13 kDa		unknown	0.5	0.5	0.5	0.5	0.5	4	0.5	10	9	37	31	15	22	23	21	27	21	1.1413	0.190684	0.544115	0.264309	4.46809	2.15966	0.00879209	2.05591	3.91489	1.96897	0.000629063	3.20131	11.75	3.55459	0.0518479	1.28527	46	5.52356	3.91366e-06	5.40742	52.5	5.71425	0.00182149	2.73957
488	TRUE	Empty	Uncharacterized protein OS=Mycobacteroides abscessus (strain ATCC 19977 / DSM 44196 / CIP 104536 / JCM 13569 / NCTC 13031 / TMC 1543) OX=561007 GN=MAB_4301c PE=3 SV=1	B1MJL7	MAB_4301c	13 kDa		unknown	0.5	0.5	0.5	0.5	0.5	9	13	5	0.5	23	22	19	15	23	21	20	22	0.918605	-0.122484	0.394742	0.403687	2.87273	1.52242	0.00719919	2.14272	3.12727	1.64491	0.00182038	2.73984	13.75	3.78136	0.0548617	1.26073	43	5.42626	5.60931e-08	7.25109	39.5	5.30378	3.90709e-05	4.40815
344	TRUE	Empty	Uncharacterized protein OS=Mycobacteroides abscessus (strain ATCC 19977 / DSM 44196 / CIP 104536 / JCM 13569 / NCTC 13031 / TMC 1543) OX=561007 GN=MAB_0561 PE=4 SV=1	B1MGX5	MAB_0561	25 kDa		unknown	0.5	0.5	0.5	0.5	0.5	2	0.5	5	5	5	7	0.5	0.5	4	8	8	4	0.541667	-0.884523	0.219316	0.658929	1.04	0.0565835	0.951913	0.0214029	1.92	0.941106	0.124795	0.903801	6.25	2.64386	0.0583739	1.23378	12	3.58496	0.00311631	2.50636	6.5	2.70044	0.144459	0.840256
440	TRUE	Empty	Uncharacterized protein OS=Mycobacteroides abscessus (strain ATCC 19977 / DSM 44196 / CIP 104536 / JCM 13569 / NCTC 13031 / TMC 1543) OX=561007 GN=MAB_3235c PE=4 SV=1	B1MDJ2	MAB_3235c	9 kDa		unknown	0.5	0.5	0.5	0.5	0.5	16	13	5	0.5	64	66	36	39	46	41	36	22	1.41379	0.499571	0.165509	0.781177	5.94203	2.57096	0.00276557	2.55821	4.2029	2.07138	0.00457793	2.33933	17.25	4.10852	0.0629911	1.20072	72.5	6.17991	0.00045252	3.34436	102.5	6.67948	0.000705658	3.15141
103	TRUE	Empty	DUF4185 domain-containing protein OS=Mycobacteroides abscessus (strain ATCC 19977 / DSM 44196 / CIP 104536 / JCM 13569 / NCTC 13031 / TMC 1543) OX=561007 GN=MAB_3454 PE=4 SV=1	B1MES4	MAB_3454	52 kDa		unknown	0.5	0.5	0.5	0.5	0.5	17	10	54	9	143	129	67	125	101	86	86	92	1.27123	0.346228	0.199153	0.700813	5.15556	2.36613	0.00331241	2.47986	4.05556	2.0199	0.000865211	3.06288	45	5.49185	0.0843787	1.07377	182.5	7.51175	2.33918e-07	6.63094	232	7.85798	0.000464336	3.33317
400.2	TRUE	Empty	Uncharacterized protein OS=Mycobacteroides abscessus (strain ATCC 19977 / DSM 44196 / CIP 104536 / JCM 13569 / NCTC 13031 / TMC 1543) OX=561007 GN=MAB_3154c PE=4 SV=1	B1MDB0	MAB_3154c	22 kDa	TRUE	unknown	0.5	0.5	0.5	0.5	0.5	1	0.5	2	1	4	3	3	3	3	4	2	3	1.08333	0.115477	0.62022	0.207454	2.88889	1.53051	0.00185016	2.73279	2.66667	1.41504	0.0108604	1.96416	2.25	1.16993	0.0941328	1.02626	6	2.58496	0.000866343	3.06231	6.5	2.70044	3.35537e-05	4.47426
160	TRUE	Empty	MHB domain-containing protein OS=Mycobacteroides abscessus (strain ATCC 19977 / DSM 44196 / CIP 104536 / JCM 13569 / NCTC 13031 / TMC 1543) OX=561007 GN=MAB_1925 PE=4 SV=1	B1MNV7	MAB_1925	18 kDa		unknown	0.5	0.5	0.5	0.5	0.5	13	15	0.5	2	38	31	8	6	48	23	40	33	0.576389	-0.794886	0.165643	0.780828	2.72131	1.4443	0.190313	0.720532	4.72131	2.23919	0.00466964	2.33072	15.25	3.93074	0.103628	0.984524	72	6.16993	0.000541317	3.26655	41.5	5.37504	0.0460719	1.33656
141	TRUE	Empty	Hypothetical PE family protein OS=Mycobacteroides abscessus (strain ATCC 19977 / DSM 44196 / CIP 104536 / JCM 13569 / NCTC 13031 / TMC 1543) OX=561007 GN=MAB_0046 PE=4 SV=1	B1MAP1	MAB_0046	10 kDa		unknown	0.5	0.5	0.5	0.5	0.5	4	0.5	4	0.5	35	56	39	36	20	22	30	12	1.97619	0.982722	0.015679	1.80468	18.4444	4.20511	0.000228577	3.64097	9.33333	3.22239	0.0027316	2.56358	4.5	2.16993	0.133975	0.872978	42	5.39232	0.00145245	2.8379	83	6.37504	0.000159824	3.79636
189	TRUE	Empty	PknH_C domain-containing protein OS=Mycobacteroides abscessus (strain ATCC 19977 / DSM 44196 / CIP 104536 / JCM 13569 / NCTC 13031 / TMC 1543) OX=561007 GN=MAB_0361 PE=4 SV=1	B1MFR0	MAB_0361	22 kDa		unknown	0.5	0.5	0.5	0.5	0.5	3	3	0.5	0.5	5	0.5	4	0.5	4	11	4	6	0.4	-1.32193	0.113624	0.944529	1.42857	0.514573	0.605594	0.217818	3.57143	1.8365	0.0467712	1.33002	3.5	1.80735	0.133975	0.872978	12.5	3.64386	0.0131331	1.88163	5	2.32193	0.13896	0.85711
373	TRUE	Empty	Uncharacterized protein OS=Mycobacteroides abscessus (strain ATCC 19977 / DSM 44196 / CIP 104536 / JCM 13569 / NCTC 13031 / TMC 1543) OX=561007 GN=MAB_1377c PE=4 SV=1	B1MLN6	MAB_1377c	18 kDa		unknown	0.5	0.5	0.5	0.5	0.5	0.5	2	2	0.5	8	8	4	4	6	4	7	4	1.14286	0.192645	0.605594	0.217818	4.8	2.26303	0.00844325	2.07349	4.2	2.07039	0.0036199	2.4413	2.5	1.32193	0.133975	0.872978	10.5	3.39232	0.000724953	3.13969	12	3.58496	0.00311631	2.50636
414	TRUE	Empty	Uncharacterized protein OS=Mycobacteroides abscessus (strain ATCC 19977 / DSM 44196 / CIP 104536 / JCM 13569 / NCTC 13031 / TMC 1543) OX=561007 GN=MAB_2697c PE=4 SV=1	B1MC06	MAB_2697c	18 kDa		unknown	0.5	0.5	0.5	0.5	0.5	3	0.5	3	0.5	6	7	5	0.5	8	8	5	4	0.74	-0.434403	0.393055	0.405546	2.64286	1.4021	0.123559	0.908125	3.57143	1.8365	0.011696	1.93196	3.5	1.80735	0.133975	0.872978	12.5	3.64386	0.00140873	2.85117	9.25	3.20945	0.028208	1.54963
451	TRUE	Empty	Uncharacterized protein OS=Mycobacteroides abscessus (strain ATCC 19977 / DSM 44196 / CIP 104536 / JCM 13569 / NCTC 13031 / TMC 1543) OX=561007 GN=MAB_3444c PE=4 SV=1	B1MER4	MAB_3444c	30 kDa	TRUE	unknown	0.5	0.5	0.5	0.5	0.5	0.5	0.5	3	3	20	23	8	3	6	0.5	9	8	2.29787	1.2003	0.187968	0.725915	7.71429	2.94753	0.0507644	1.29444	3.35714	1.74723	0.0883827	1.05363	3.5	1.80735	0.133975	0.872978	11.75	3.55459	0.0298288	1.52536	27	4.75489	0.0343889	1.46358
353	TRUE	Empty	Uncharacterized protein OS=Mycobacteroides abscessus (strain ATCC 19977 / DSM 44196 / CIP 104536 / JCM 13569 / NCTC 13031 / TMC 1543) OX=561007 GN=MAB_0796c PE=4 SV=1	B1MI69	MAB_0796c	29 kDa		unknown	0.5	0.5	0.5	0.5	0.5	4	5	0.5	0.5	5	0.5	4	0.5	0.5	0.5	0.5	5	1.53846	0.621488	0.609638	0.214928	1	0	1	0	0.65	-0.621488	0.609638	0.214928	5	2.32193	0.13896	0.85711	3.25	1.70044	0.355918	0.44865	5	2.32193	0.13896	0.85711
473	TRUE	Empty	Uncharacterized protein OS=Mycobacteroides abscessus (strain ATCC 19977 / DSM 44196 / CIP 104536 / JCM 13569 / NCTC 13031 / TMC 1543) OX=561007 GN=MAB_3983c PE=4 SV=1	B1MHH6	MAB_3983c	20 kDa		unknown	0.5	0.5	0.5	0.5	0.5	4	0.5	0.5	5	10	25	6	6	9	6	14	11	1.175	0.232661	0.728982	0.137283	4.7	2.23266	0.0947006	1.02365	4	2	0.01063	1.97347	5	2.32193	0.13896	0.85711	20	4.32193	0.00132642	2.87732	23.5	4.55459	0.0470955	1.32702
150	TRUE	Empty	Lipoprotein LprG (27 kDa lipoprotein) OS=Mycobacteroides abscessus (strain ATCC 19977 / DSM 44196 / CIP 104536 / JCM 13569 / NCTC 13031 / TMC 1543) OX=561007 GN=MAB_2806 PE=3 SV=1	B1MCB4	MAB_2806	23 kDa		unknown	0.5	0.5	0.5	0.5	0.5	4	0.5	3	0.5	9	12	0.5	0.5	0.5	0.5	7	6	1.57143	0.652077	0.580837	0.235945	2.75	1.45943	0.29946	0.523661	1.75	0.807355	0.472653	0.325458	4	2	0.1428	0.84527	7	2.80735	0.136197	0.865833	11	3.45943	0.141137	0.85036
399	TRUE	Empty	Uncharacterized protein OS=Mycobacteroides abscessus (strain ATCC 19977 / DSM 44196 / CIP 104536 / JCM 13569 / NCTC 13031 / TMC 1543) OX=561007 GN=MAB_2328c PE=4 SV=1	B1MAY8	MAB_2328c	18 kDa		unknown	0.5	0.5	0.5	0.5	0.5	7	10	0.5	0.5	8	11	10	11	13	9	14	11	0.851064	-0.232661	0.231586	0.635288	2.22222	1.152	0.0693941	1.15868	2.61111	1.38466	0.0331792	1.47913	9	3.16993	0.145116	0.838284	23.5	4.55459	5.32853e-05	4.27339	20	4.32193	1.05336e-05	4.97742
101	TRUE	Empty	DUF1942 domain-containing protein OS=Mycobacteroides abscessus (strain ATCC 19977 / DSM 44196 / CIP 104536 / JCM 13569 / NCTC 13031 / TMC 1543) OX=561007 GN=MAB_4857 PE=4 SV=1	B1MME0	MAB_4857	20 kDa		unknown	0.5	0.5	0.5	0.5	0.5	6	4	0.5	0.5	0.5	0.5	0.5	0.5	0.5	0.5	0.5	0.5	1	0	#DIV/0!	#DIV/0!	0.181818	-2.45943	0.149546	0.825225	0.181818	-2.45943	0.149546	0.825225	5.5	2.45943	0.149546	0.825225	1	0	#DIV/0!	#DIV/0!	1	0	#DIV/0!	#DIV/0!
368	TRUE	Empty	Uncharacterized protein OS=Mycobacteroides abscessus (strain ATCC 19977 / DSM 44196 / CIP 104536 / JCM 13569 / NCTC 13031 / TMC 1543) OX=561007 GN=MAB_1261 PE=4 SV=1	B1MKQ7	MAB_1261	11 kDa		unknown	0.5	0.5	0.5	0.5	0.5	0.5	0.5	4	6	20	9	12	14	12	9	27	16	0.859375	-0.21864	0.640059	0.19378	5	2.32193	0.0064634	2.18954	5.81818	2.54057	0.0190605	1.71986	5.5	2.45943	0.149546	0.825225	32	5	0.00765091	2.11629	27.5	4.78136	0.00125554	2.90117
423	TRUE	Empty	Uncharacterized protein OS=Mycobacteroides abscessus (strain ATCC 19977 / DSM 44196 / CIP 104536 / JCM 13569 / NCTC 13031 / TMC 1543) OX=561007 GN=MAB_2801 PE=4 SV=1	B1MCA9	MAB_2801	26 kDa		unknown	0.5	0.5	0.5	0.5	0.5	2	3	0.5	0.5	10	13	7	10	9	7	17	11	0.909091	-0.137504	0.701129	0.154202	6.66667	2.73697	0.000806333	3.09349	7.33333	2.87447	0.00549445	2.26008	3	1.58496	0.15359	0.813637	22	4.45943	0.00282126	2.54956	20	4.32193	0.0002414	3.61726
95	TRUE	Empty	DUF218 domain-containing protein OS=Mycobacteroides abscessus (strain ATCC 19977 / DSM 44196 / CIP 104536 / JCM 13569 / NCTC 13031 / TMC 1543) OX=561007 GN=MAB_1428 PE=4 SV=1	B1MLT7	MAB_1428	20 kDa		unknown	0.5	0.5	0.5	0.5	0.5	0.5	0.5	23	10	53	53	34	31	49	45	36	38	1.01786	0.0255351	0.91421	0.0389541	5.02941	2.33039	0.00515486	2.28778	4.94118	2.30485	0.00156158	2.80644	17	4.08746	0.183821	0.735606	84	6.39232	9.37126e-06	5.0282	85.5	6.41785	0.000391621	3.40713
362	TRUE	Empty	Uncharacterized protein OS=Mycobacteroides abscessus (strain ATCC 19977 / DSM 44196 / CIP 104536 / JCM 13569 / NCTC 13031 / TMC 1543) OX=561007 GN=MAB_1013 PE=4 SV=1	B1MJE7	MAB_1013	80 kDa		unknown	0.5	0.5	0.5	0.5	0.5	12	18	158	13	523	517	395	449	513	418	316	378	1.15938	0.213359	0.253567	0.595908	9.37313	3.22853	0.000109324	3.96128	8.08458	3.01517	0.000630357	3.20041	100.5	6.65105	0.215574	0.666403	812.5	9.66622	6.41446e-05	4.19284	942	9.87958	4.59022e-06	5.33817
336	TRUE	Empty	Uncharacterized protein OS=Mycobacteroides abscessus (strain ATCC 19977 / DSM 44196 / CIP 104536 / JCM 13569 / NCTC 13031 / TMC 1543) OX=561007 GN=MAB_0112 PE=4 SV=1	B1MEE8	MAB_0112	49 kDa		unknown	0.5	0.5	0.5	0.5	0.5	4	7	91	12	285	323	265	260	242	254	199	166	1.31591	0.396063	0.0335087	1.47484	9.9386	3.31304	5.6032e-05	4.25156	7.55263	2.91698	0.000673275	3.17181	57	5.83289	0.22882	0.640507	430.5	8.74987	4.10596e-05	4.38658	566.5	9.14593	1.08903e-06	5.96296
157	TRUE	Empty	MHB domain-containing protein OS=Mycobacteroides abscessus (strain ATCC 19977 / DSM 44196 / CIP 104536 / JCM 13569 / NCTC 13031 / TMC 1543) OX=561007 GN=MAB_0063c PE=4 SV=1	B1ME99	MAB_0063c	13 kDa		unknown	0.5	0.5	0.5	0.5	0.5	4	15	0.5	0.5	13	4	4	0.5	9	17	30	11	0.320896	-1.63982	0.0812588	1.09013	1.075	0.104337	0.934124	0.0295956	3.35	1.74416	0.0912082	1.03997	10	3.32193	0.237966	0.623486	33.5	5.06609	0.0139069	1.85677	10.75	3.42626	0.117909	0.928454
487	TRUE	Empty	Uncharacterized protein OS=Mycobacteroides abscessus (strain ATCC 19977 / DSM 44196 / CIP 104536 / JCM 13569 / NCTC 13031 / TMC 1543) OX=561007 GN=MAB_4296c PE=4 SV=1	B1MJL2	MAB_4296c	55 kDa		unknown	0.5	0.5	0.5	0.5	0.5	7	0.5	2	0.5	10	6	0.5	0.5	4	7	5	6	0.772727	-0.371969	0.621458	0.206588	1.7	0.765535	0.552243	0.25787	2.2	1.1375	0.122712	0.911113	5	2.32193	0.242022	0.616145	11	3.45943	0.000243256	3.61394	8.5	3.08746	0.156223	0.806255
412.1	TRUE	Empty	Uncharacterized protein OS=Mycobacteroides abscessus (strain ATCC 19977 / DSM 44196 / CIP 104536 / JCM 13569 / NCTC 13031 / TMC 1543) OX=561007 GN=MAB_2679 PE=4 SV=1	B1MBY8	MAB_2679	58 kDa	TRUE	unknown	0.5	0.5	0.5	0.5	0.5	7	15	143	5	530	568	348	377	406	331	240	236	1.50289	0.587735	0.0666342	1.1763	10.7235	3.42271	0.000664538	3.17748	7.13529	2.83497	0.0025925	2.58628	85	6.40939	0.257458	0.589293	606.5	9.24436	0.000302846	3.51878	911.5	9.8321	0.000163526	3.78641
412	TRUE	Empty	Cluster of Uncharacterized protein OS=Mycobacteroides abscessus (strain ATCC 19977 / DSM 44196 / CIP 104536 / JCM 13569 / NCTC 13031 / TMC 1543) OX=561007 GN=MAB_2679 PE=4 SV=1 (B1MBY8)	B1MBY8	MAB_2679	58 kDa	TRUE	unknown	0.5	0.5	0.5	0.5	0.5	7	15	147	5	531	571	348	378	411	334	242	238	1.49224	0.577484	0.0715703	1.14527	10.5057	3.39311	0.000716711	3.14466	7.04023	2.81562	0.00278194	2.55565	87	6.44294	0.259914	0.58517	612.5	9.25857	0.000314576	3.50227	914	9.83605	0.000169551	3.7707
115	TRUE	Empty	ESAT-6-like protein OS=Mycobacteroides abscessus (strain ATCC 19977 / DSM 44196 / CIP 104536 / JCM 13569 / NCTC 13031 / TMC 1543) OX=561007 GN=MAB_3753c PE=3 SV=1	B1MG82	MAB_3753c	11 kDa		unknown	0.5	0.5	0.5	0.5	0.5	14	0.5	0.5	2	43	94	35	18	16	11	40	35	1.86275	0.89743	0.26311	0.579862	11.1765	3.48239	0.0410199	1.38701	6	2.58496	0.0343721	1.46379	8.5	3.08746	0.295023	0.530144	51	5.67243	0.012329	1.90907	95	6.56986	0.0282746	1.5486
50	TRUE	Empty	Antigen 84 OS=Mycobacteroides abscessus (strain ATCC 19977 / DSM 44196 / CIP 104536 / JCM 13569 / NCTC 13031 / TMC 1543) OX=561007 GN=MAB_2017 PE=3 SV=1	B1MP48	MAB_2017	30 kDa		unknown	0.5	0.5	0.5	0.5	0.5	0.5	2	0.5	0.5	16	29	12	11	15	5	21	17	1.17241	0.229482	0.657482	0.182116	19.4286	4.28011	0.0082085	2.08574	16.5714	4.05063	0.00728963	2.13729	1.75	0.807355	0.355918	0.44865	29	4.85798	0.00626174	2.20331	34	5.08746	0.00726361	2.13885
57	TRUE	Empty	ATP synthase subunit beta OS=Mycobacteroides abscessus (strain ATCC 19977 / DSM 44196 / CIP 104536 / JCM 13569 / NCTC 13031 / TMC 1543) OX=561007 GN=atpD PE=3 SV=1	B1MLW2	atpD	52 kDa		unknown	0.5	0.5	0.5	0.5	0.5	0.5	9	0.5	0.5	5	0.5	5	0.5	3	4	12	12	0.354839	-1.49476	0.122621	0.911436	1.04762	0.0671142	0.961601	0.017005	2.95238	1.56188	0.166152	0.779495	5.25	2.39232	0.355918	0.44865	15.5	3.9542	0.0257963	1.58844	5.5	2.45943	0.133975	0.872978
80	TRUE	Empty	CsbD domain-containing protein OS=Mycobacteroides abscessus (strain ATCC 19977 / DSM 44196 / CIP 104536 / JCM 13569 / NCTC 13031 / TMC 1543) OX=561007 GN=MAB_3217 PE=3 SV=1	B1MDH2	MAB_3217	9 kDa	TRUE	unknown	0.5	0.5	0.5	0.5	0.5	0.5	4	0.5	0.5	8	30	13	7	16	12	21	16	0.892308	-0.164387	0.766851	0.115289	10.5455	3.39855	0.0511884	1.29083	11.8182	3.56294	0.000339034	3.46976	2.75	1.45943	0.355918	0.44865	32.5	5.02237	0.000140728	3.85162	29	4.85798	0.0392545	1.40611
110	TRUE	Empty	Elongation factor Tu OS=Mycobacteroides abscessus (strain ATCC 19977 / DSM 44196 / CIP 104536 / JCM 13569 / NCTC 13031 / TMC 1543) OX=561007 GN=tuf PE=3 SV=1	B1MGH7	tuf	44 kDa	TRUE	unknown	0.5	0.5	0.5	0.5	0.5	0.5	0.5	8	0.5	63	160	72	39	80	17	134	118	0.95702	-0.0633789	0.922751	0.0349156	35.1579	5.13578	0.0221884	1.65387	36.7368	5.19916	0.0173655	1.76031	4.75	2.24793	0.355918	0.44865	174.5	7.44708	0.0157059	1.80394	167	7.3837	0.0200702	1.69745
156	TRUE	Empty	Methyltransferase MtfD OS=Mycobacteroides abscessus (strain ATCC 19977 / DSM 44196 / CIP 104536 / JCM 13569 / NCTC 13031 / TMC 1543) OX=561007 GN=MAB_4105c PE=4 SV=1	B1MIF7	MAB_4105c	30 kDa		unknown	0.5	0.5	0.5	0.5	0.5	0.5	6	0.5	0.5	0.5	0.5	0.5	0.5	0.5	0.5	0.5	0.5	1	0	#DIV/0!	#DIV/0!	0.266667	-1.90689	0.355918	0.44865	0.266667	-1.90689	0.355918	0.44865	3.75	1.90689	0.355918	0.44865	1	0	#DIV/0!	#DIV/0!	1	0	#DIV/0!	#DIV/0!
161	TRUE	Empty	MHB domain-containing protein OS=Mycobacteroides abscessus (strain ATCC 19977 / DSM 44196 / CIP 104536 / JCM 13569 / NCTC 13031 / TMC 1543) OX=561007 GN=MAB_3495 PE=4 SV=1	B1MEW5	MAB_3495	12 kDa		unknown	0.5	0.5	0.5	0.5	0.5	0.5	2	0.5	0.5	20	8	0.5	0.5	7	8	9	8	0.90625	-0.142019	0.876397	0.0572991	8.28571	3.05063	0.216689	0.664164	9.14286	3.19265	1.3632e-05	4.86544	1.75	0.807355	0.355918	0.44865	16	4	1.67644e-06	5.77561	14.5	3.85798	0.19289	0.71469
162	TRUE	Empty	MHB domain-containing protein OS=Mycobacteroides abscessus (strain ATCC 19977 / DSM 44196 / CIP 104536 / JCM 13569 / NCTC 13031 / TMC 1543) OX=561007 GN=MAB_3999 PE=4 SV=1	B1MHJ2	MAB_3999	12 kDa		unknown	0.5	0.5	0.5	0.5	0.5	0.5	6	0.5	0.5	10	10	5	0.5	13	14	10	8	0.566667	-0.819428	0.117474	0.930059	3.4	1.76553	0.142558	0.84601	6	2.58496	0.00294648	2.5307	3.75	1.90689	0.355918	0.44865	22.5	4.49185	0.000232862	3.6329	12.75	3.67243	0.0423098	1.37356
164	TRUE	Empty	Molybdenum ABC transporter ModA, periplasmic OS=Mycobacteroides abscessus (strain ATCC 19977 / DSM 44196 / CIP 104536 / JCM 13569 / NCTC 13031 / TMC 1543) OX=561007 GN=MAB_2433 PE=3 SV=1	B1MB93	MAB_2433	27 kDa		unknown	0.5	0.5	0.5	0.5	0.5	0.5	10	0.5	0.5	0.5	0.5	0.5	2	0.5	0.5	0.5	0.5	1.75	0.807355	0.355918	0.44865	0.304348	-1.71621	0.437367	0.359154	0.173913	-2.52356	0.355918	0.44865	5.75	2.52356	0.355918	0.44865	1	0	#DIV/0!	#DIV/0!	1.75	0.807355	0.355918	0.44865
166	TRUE	Empty	Mycobactin synthetase protein B OS=Mycobacteroides abscessus (strain ATCC 19977 / DSM 44196 / CIP 104536 / JCM 13569 / NCTC 13031 / TMC 1543) OX=561007 GN=MAB_4690c PE=3 SV=1	B1MLB3	MAB_4690c	292 kDa	TRUE	unknown	6	0.5	0.5	0.5	0.5	0.5	0.5	0.5	0.5	0.5	10	0.5	0.5	0.5	0.5	0.5	0.5	5.75	2.52356	0.355918	0.44865	5.75	2.52356	0.355918	0.44865	1	0	#DIV/0!	#DIV/0!	0.266667	-1.90689	0.355918	0.44865	0.266667	-1.90689	0.355918	0.44865	1.53333	0.616671	0.728064	0.13783
172	TRUE	Empty	Octanoyltransferase OS=Mycobacteroides abscessus (strain ATCC 19977 / DSM 44196 / CIP 104536 / JCM 13569 / NCTC 13031 / TMC 1543) OX=561007 GN=lipB PE=3 SV=1	B1MNX4	lipB	25 kDa		unknown	0.5	0.5	0.5	0.5	0.5	0.5	2	0.5	0.5	0.5	0.5	0.5	0.5	0.5	0.5	0.5	0.5	1	0	#DIV/0!	#DIV/0!	0.571429	-0.807355	0.355918	0.44865	0.571429	-0.807355	0.355918	0.44865	1.75	0.807355	0.355918	0.44865	1	0	#DIV/0!	#DIV/0!	1	0	#DIV/0!	#DIV/0!
215	TRUE	Empty	Probable DNA polymerase III, delta' subunit OS=Mycobacteroides abscessus (strain ATCC 19977 / DSM 44196 / CIP 104536 / JCM 13569 / NCTC 13031 / TMC 1543) OX=561007 GN=MAB_0491 PE=4 SV=1	B1MGQ6	MAB_0491	42 kDa		unknown	0.5	0.5	0.5	0.5	0.5	0.5	0.5	2	0.5	0.5	0.5	0.5	0.5	0.5	0.5	0.5	0.5	1	0	#DIV/0!	#DIV/0!	0.571429	-0.807355	0.355918	0.44865	0.571429	-0.807355	0.355918	0.44865	1.75	0.807355	0.355918	0.44865	1	0	#DIV/0!	#DIV/0!	1	0	#DIV/0!	#DIV/0!
234	TRUE	Empty	Probable peptidyl-prolyl cis-trans isomerase OS=Mycobacteroides abscessus (strain ATCC 19977 / DSM 44196 / CIP 104536 / JCM 13569 / NCTC 13031 / TMC 1543) OX=561007 GN=MAB_2874 PE=4 SV=1	B1MCI2	MAB_2874	32 kDa		unknown	0.5	0.5	0.5	0.5	0.5	3	0.5	0.5	0.5	11	6	3	0.5	10	6	6	5	0.759259	-0.397335	0.542197	0.265843	4.55556	2.18763	0.13865	0.85808	6	2.58496	0.00447238	2.34946	2.25	1.16993	0.355918	0.44865	13.5	3.75489	0.00133433	2.87474	10.25	3.35755	0.086458	1.06319
250	TRUE	Empty	Putative ABC transporter, ATP-binding protein OS=Mycobacteroides abscessus (strain ATCC 19977 / DSM 44196 / CIP 104536 / JCM 13569 / NCTC 13031 / TMC 1543) OX=561007 GN=MAB_3384c PE=4 SV=1	B1MDZ1	MAB_3384c	32 kDa		unknown	0.5	0.5	0.5	0.5	0.5	0.5	22	0.5	0.5	0.5	0.5	0.5	0.5	0.5	0.5	0.5	0.5	1	0	#DIV/0!	#DIV/0!	0.0851064	-3.55459	0.355918	0.44865	0.0851064	-3.55459	0.355918	0.44865	11.75	3.55459	0.355918	0.44865	1	0	#DIV/0!	#DIV/0!	1	0	#DIV/0!	#DIV/0!
268	TRUE	Empty	Putative lipoprotein lpqE OS=Mycobacteroides abscessus (strain ATCC 19977 / DSM 44196 / CIP 104536 / JCM 13569 / NCTC 13031 / TMC 1543) OX=561007 GN=MAB_0567c PE=4 SV=1	B1MGY1	MAB_0567c	23 kDa		unknown	0.5	0.5	0.5	0.5	0.5	0.5	0.5	0.5	2	11	27	13	6	5	0.5	5	5	3.67742	1.87869	0.066548	1.17687	16.2857	4.02554	0.0251695	1.59913	4.42857	2.14684	0.0446904	1.34979	1.75	0.807355	0.355918	0.44865	7.75	2.9542	0.0240082	1.61964	28.5	4.83289	0.022307	1.65156
269	TRUE	Empty	Putative lipoprotein LprO OS=Mycobacteroides abscessus (strain ATCC 19977 / DSM 44196 / CIP 104536 / JCM 13569 / NCTC 13031 / TMC 1543) OX=561007 GN=MAB_4562 PE=4 SV=1	B1MKY6	MAB_4562	39 kDa		unknown	0.5	0.5	0.5	0.5	0.5	0.5	0.5	3	0.5	11	0.5	0.5	0.5	9	2	0.5	0.5	1.04167	0.0588937	0.971179	0.0127008	2.77778	1.47393	0.486566	0.312858	2.66667	1.41504	0.411538	0.38559	2.25	1.16993	0.355918	0.44865	6	2.58496	0.264414	0.577715	6.25	2.64386	0.355918	0.44865
271	TRUE	Empty	Putative mannose-specific lectin OS=Mycobacteroides abscessus (strain ATCC 19977 / DSM 44196 / CIP 104536 / JCM 13569 / NCTC 13031 / TMC 1543) OX=561007 GN=MAB_2373 PE=4 SV=1	B1MB33	MAB_2373	20 kDa		unknown	0.5	0.5	0.5	0.5	0.5	4	0.5	0.5	0.5	25	37	14	9	10	5	21	19	1.54545	0.628031	0.342466	0.465383	15.4545	3.94996	0.0195019	1.70992	10	3.32193	0.0186997	1.72817	2.75	1.45943	0.355918	0.44865	27.5	4.78136	0.0126318	1.89854	42.5	5.40939	0.0157234	1.80345
287	TRUE	Empty	Putative serine protease OS=Mycobacteroides abscessus (strain ATCC 19977 / DSM 44196 / CIP 104536 / JCM 13569 / NCTC 13031 / TMC 1543) OX=561007 GN=MAB_1078 PE=3 SV=1	B1MK76	MAB_1078	43 kDa		unknown	0.5	0.5	0.5	0.5	0.5	0.5	8	0.5	0.5	34	34	23	15	24	41	7	15	1.21839	0.284977	0.602317	0.220175	11.1579	3.47999	0.00290568	2.53675	9.15789	3.19502	0.0422186	1.3745	4.75	2.24793	0.355918	0.44865	43.5	5.44294	0.0268884	1.57043	53	5.72792	0.00135796	2.86711
306	TRUE	Empty	Ribosomal RNA small subunit methyltransferase H OS=Mycobacteroides abscessus (strain ATCC 19977 / DSM 44196 / CIP 104536 / JCM 13569 / NCTC 13031 / TMC 1543) OX=561007 GN=rsmH PE=3 SV=2	B1MP29	rsmH	42 kDa		unknown	0.5	0.5	0.5	3	0.5	0.5	0.5	0.5	0.5	0.5	0.5	0.5	0.5	0.5	0.5	0.5	0.5	1	0	#DIV/0!	#DIV/0!	1	0	#DIV/0!	#DIV/0!	1	0	#DIV/0!	#DIV/0!	0.444444	-1.16993	0.355918	0.44865	0.444444	-1.16993	0.355918	0.44865	0.444444	-1.16993	0.355918	0.44865
343	TRUE	Empty	Uncharacterized protein OS=Mycobacteroides abscessus (strain ATCC 19977 / DSM 44196 / CIP 104536 / JCM 13569 / NCTC 13031 / TMC 1543) OX=561007 GN=MAB_0560 PE=3 SV=1	B1MGX4	MAB_0560	54 kDa		unknown	0.5	0.5	0.5	0.5	0.5	9	0.5	0.5	0.5	0.5	0.5	0.5	0.5	0.5	0.5	0.5	0.5	1	0	#DIV/0!	#DIV/0!	0.190476	-2.39232	0.355918	0.44865	0.190476	-2.39232	0.355918	0.44865	5.25	2.39232	0.355918	0.44865	1	0	#DIV/0!	#DIV/0!	1	0	#DIV/0!	#DIV/0!
360	TRUE	Empty	Uncharacterized protein OS=Mycobacteroides abscessus (strain ATCC 19977 / DSM 44196 / CIP 104536 / JCM 13569 / NCTC 13031 / TMC 1543) OX=561007 GN=MAB_0978 PE=4 SV=1	B1MJB4	MAB_0978	73 kDa	TRUE	unknown	0.5	0.5	0.5	0.5	0.5	0.5	0.5	4	0.5	75	67	35	53	74	40	20	53	1.22995	0.298596	0.481653	0.317265	41.8182	5.38606	0.000704278	3.15226	34	5.08746	0.0072008	2.14262	2.75	1.45943	0.355918	0.44865	93.5	6.54689	0.00650936	2.18646	115	6.84549	0.000631604	3.19956
370	TRUE	Empty	Uncharacterized protein OS=Mycobacteroides abscessus (strain ATCC 19977 / DSM 44196 / CIP 104536 / JCM 13569 / NCTC 13031 / TMC 1543) OX=561007 GN=MAB_1265c PE=4 SV=1	B1MKR1	MAB_1265c	13 kDa		unknown	0.5	0.5	0.5	0.5	0.5	0.5	6	0.5	0.5	0.5	0.5	0.5	0.5	0.5	0.5	0.5	0.5	1	0	#DIV/0!	#DIV/0!	0.266667	-1.90689	0.355918	0.44865	0.266667	-1.90689	0.355918	0.44865	3.75	1.90689	0.355918	0.44865	1	0	#DIV/0!	#DIV/0!	1	0	#DIV/0!	#DIV/0!
374	TRUE	Empty	Uncharacterized protein OS=Mycobacteroides abscessus (strain ATCC 19977 / DSM 44196 / CIP 104536 / JCM 13569 / NCTC 13031 / TMC 1543) OX=561007 GN=MAB_1394c PE=4 SV=1	B1MLQ3	MAB_1394c	26 kDa		unknown	17	0.5	0.5	0.5	0.5	0.5	0.5	0.5	0.5	0.5	0.5	0.5	0.5	0.5	0.5	0.5	0.5	1	0	#DIV/0!	#DIV/0!	1	0	#DIV/0!	#DIV/0!	1	0	#DIV/0!	#DIV/0!	0.108108	-3.20945	0.355918	0.44865	0.108108	-3.20945	0.355918	0.44865	0.108108	-3.20945	0.355918	0.44865
376	TRUE	Empty	Uncharacterized protein OS=Mycobacteroides abscessus (strain ATCC 19977 / DSM 44196 / CIP 104536 / JCM 13569 / NCTC 13031 / TMC 1543) OX=561007 GN=MAB_1511 PE=4 SV=1	B1MMN5	MAB_1511	26 kDa		unknown	0.5	0.5	0.5	0.5	0.5	0.5	0.5	3	0.5	14	7	9	0.5	12	2	0.5	8	1.35556	0.438884	0.623459	0.205192	6.77778	2.76081	0.0636514	1.19619	5	2.32193	0.152167	0.817679	2.25	1.16993	0.355918	0.44865	11.25	3.49185	0.103567	0.984777	15.25	3.93074	0.0434925	1.36159
419	TRUE	Empty	Uncharacterized protein OS=Mycobacteroides abscessus (strain ATCC 19977 / DSM 44196 / CIP 104536 / JCM 13569 / NCTC 13031 / TMC 1543) OX=561007 GN=MAB_2786 PE=4 SV=1	B1MC94	MAB_2786	22 kDa		unknown	0.5	0.5	0.5	0.5	0.5	3	0.5	0.5	0.5	7	17	7	6	8	9	9	8	1.08824	0.121991	0.783512	0.105954	8.22222	3.03953	0.0226564	1.64481	7.55556	2.91754	3.90675e-05	4.40818	2.25	1.16993	0.355918	0.44865	17	4.08746	1.45998e-07	6.83565	18.5	4.20945	0.0149852	1.82434
439	TRUE	Empty	Uncharacterized protein OS=Mycobacteroides abscessus (strain ATCC 19977 / DSM 44196 / CIP 104536 / JCM 13569 / NCTC 13031 / TMC 1543) OX=561007 GN=MAB_3198c PE=4 SV=1	B1MDF4	MAB_3198c	9 kDa		unknown	0.5	0.5	0.5	0.5	0.5	5	0.5	0.5	0.5	39	46	25	25	28	20	27	25	1.35	0.432959	0.165538	0.781102	20.7692	4.37638	0.000978809	3.0093	15.3846	3.94342	3.1803e-05	4.49753	3.25	1.70044	0.355918	0.44865	50	5.64386	9.13217e-06	5.03943	67.5	6.07682	0.000724953	3.13969
486	TRUE	Empty	Uncharacterized protein OS=Mycobacteroides abscessus (strain ATCC 19977 / DSM 44196 / CIP 104536 / JCM 13569 / NCTC 13031 / TMC 1543) OX=561007 GN=MAB_4290c PE=4 SV=1	B1MIZ2	MAB_4290c	20 kDa		unknown	0.5	0.5	0.5	0.5	0.5	0.5	0.5	0.5	6	6	10	5	5	13	0.5	11	9	0.776119	-0.365649	0.554424	0.256158	3.46667	1.79355	0.0438928	1.35761	4.46667	2.1592	0.0788607	1.10314	3.75	1.90689	0.355918	0.44865	16.75	4.06609	0.0286279	1.54321	13	3.70044	0.00235449	2.6281
496	TRUE	Empty	Uncharacterized protein OS=Mycobacteroides abscessus (strain ATCC 19977 / DSM 44196 / CIP 104536 / JCM 13569 / NCTC 13031 / TMC 1543) OX=561007 GN=MAB_4702c PE=4 SV=1	B1MLC5	MAB_4702c	12 kDa		unknown	0.5	0.5	0.5	0.5	0.5	0.5	7	0.5	0.5	57	43	16	19	21	11	29	10	1.90141	0.927068	0.189234	0.723002	15.8824	3.98935	0.0191926	1.71687	8.35294	3.06228	0.0170919	1.76721	4.25	2.08746	0.355918	0.44865	35.5	5.14975	0.0086058	2.06521	67.5	6.07682	0.0147907	1.83001
497	TRUE	Empty	Uncharacterized protein OS=Mycobacteroides abscessus (strain ATCC 19977 / DSM 44196 / CIP 104536 / JCM 13569 / NCTC 13031 / TMC 1543) OX=561007 GN=MAB_4775c PE=4 SV=1	B1MM58	MAB_4775c	28 kDa		unknown	0.5	0.5	0.5	0.5	0.5	0.5	0.5	0.5	4	14	25	14	15	9	9	13	12	1.5814	0.661198	0.0721883	1.14153	12.3636	3.62803	0.00144905	2.83892	7.81818	2.96683	0.000445884	3.35078	2.75	1.45943	0.355918	0.44865	21.5	4.42626	5.98054e-05	4.22326	34	5.08746	0.000837265	3.07714
131	TRUE	Empty	HTH cro/C1-type domain-containing protein OS=Mycobacteroides abscessus (strain ATCC 19977 / DSM 44196 / CIP 104536 / JCM 13569 / NCTC 13031 / TMC 1543) OX=561007 GN=MAB_0115c PE=4 SV=1	B1MEF1	MAB_0115c	15 kDa		unknown	0.5	0.5	0.5	0.5	0.5	0.5	0.5	0.5	0.5	31	93	25	8	10	10	13	12	3.48889	1.80277	0.182572	0.738565	78.5	6.29462	0.081932	1.08655	22.5	4.49185	7.21757e-06	5.14161	1	0	#DIV/0!	#DIV/0!	22.5	4.49185	7.21757e-06	5.14161	78.5	6.29462	0.081932	1.08655
367	TRUE	Empty	Uncharacterized protein OS=Mycobacteroides abscessus (strain ATCC 19977 / DSM 44196 / CIP 104536 / JCM 13569 / NCTC 13031 / TMC 1543) OX=561007 GN=MAB_1178c PE=4 SV=1	B1MKH4	MAB_1178c	20 kDa		unknown	0.5	0.5	0.5	0.5	0.5	0.5	0.5	0.5	0.5	41	32	16	12	24	20	17	15	1.32895	0.410284	0.411049	0.386106	50.5	5.65821	0.0108332	1.96524	38	5.24793	7.99456e-05	4.09721	1	0	#DIV/0!	#DIV/0!	38	5.24793	7.99456e-05	4.09721	50.5	5.65821	0.0108332	1.96524
498	TRUE	Empty	Uncharacterized protein OS=Mycobacteroides abscessus (strain ATCC 19977 / DSM 44196 / CIP 104536 / JCM 13569 / NCTC 13031 / TMC 1543) OX=561007 GN=MAB_4782 PE=4 SV=1	B1MM65	MAB_4782	28 kDa		unknown	0.5	0.5	0.5	0.5	0.5	0.5	0.5	0.5	0.5	7	9	6	8	6	8	6	9	1.03448	0.0489096	0.808975	0.092065	15	3.90689	3.64181e-05	4.43868	14.5	3.85798	0.000105271	3.97769	1	0	#DIV/0!	#DIV/0!	14.5	3.85798	0.000105271	3.97769	15	3.90689	3.64181e-05	4.43868
163	TRUE	Empty	MHB domain-containing protein OS=Mycobacteroides abscessus (strain ATCC 19977 / DSM 44196 / CIP 104536 / JCM 13569 / NCTC 13031 / TMC 1543) OX=561007 GN=MAB_4528c PE=4 SV=1	B1MKV2	MAB_4528c	24 kDa		unknown	0.5	0.5	0.5	0.5	0.5	0.5	0.5	0.5	0.5	36	15	6	4	17	10	11	13	1.19608	0.258312	0.7496	0.12517	30.5	4.93074	0.0904749	1.04347	25.5	4.67243	0.000215998	3.66555	1	0	#DIV/0!	#DIV/0!	25.5	4.67243	0.000215998	3.66555	30.5	4.93074	0.0904749	1.04347
307	TRUE	Empty	Ribosome-recycling factor OS=Mycobacteroides abscessus (strain ATCC 19977 / DSM 44196 / CIP 104536 / JCM 13569 / NCTC 13031 / TMC 1543) OX=561007 GN=frr PE=3 SV=1	B1MDE3	frr	21 kDa		unknown	0.5	0.5	0.5	0.5	0.5	0.5	0.5	0.5	0.5	33	98	32	4	10	9	11	6	4.63889	2.21378	0.151734	0.818916	83.5	6.3837	0.0837732	1.07689	18	4.16993	0.000222887	3.65192	1	0	#DIV/0!	#DIV/0!	18	4.16993	0.000222887	3.65192	83.5	6.3837	0.0837732	1.07689
121	TRUE	Empty	FHA domain-containing protein OS=Mycobacteroides abscessus (strain ATCC 19977 / DSM 44196 / CIP 104536 / JCM 13569 / NCTC 13031 / TMC 1543) OX=561007 GN=MAB_2403 PE=4 SV=1	B1MB63	MAB_2403	16 kDa		unknown	0.5	0.5	0.5	0.5	0.5	0.5	0.5	0.5	0.5	37	84	32	15	15	8	13	11	3.57447	1.83773	0.0877328	1.05684	84	6.39232	0.0307699	1.51187	23.5	4.55459	0.000283234	3.54786	1	0	#DIV/0!	#DIV/0!	23.5	4.55459	0.000283234	3.54786	84	6.39232	0.0307699	1.51187
118	TRUE	Empty	Ferredoxin OS=Mycobacteroides abscessus (strain ATCC 19977 / DSM 44196 / CIP 104536 / JCM 13569 / NCTC 13031 / TMC 1543) OX=561007 GN=MAB_1327 PE=4 SV=1	B1MLI8	MAB_1327	14 kDa		unknown	0.5	0.5	0.5	0.5	0.5	0.5	0.5	0.5	0.5	14	44	16	9	11	6	10	8	2.37143	1.24576	0.182683	0.738302	41.5	5.37504	0.0425055	1.37155	17.5	4.12928	0.000303373	3.51802	1	0	#DIV/0!	#DIV/0!	17.5	4.12928	0.000303373	3.51802	41.5	5.37504	0.0425055	1.37155
431	TRUE	Empty	Uncharacterized protein OS=Mycobacteroides abscessus (strain ATCC 19977 / DSM 44196 / CIP 104536 / JCM 13569 / NCTC 13031 / TMC 1543) OX=561007 GN=MAB_3005c PE=4 SV=1	B1MCW2	MAB_3005c	11 kDa		unknown	0.5	0.5	0.5	0.5	0.5	0.5	0.5	0.5	0.5	21	31	17	10	9	9	12	17	1.68085	0.749192	0.14481	0.839201	39.5	5.30378	0.00461869	2.33548	23.5	4.55459	0.000998613	3.0006	1	0	#DIV/0!	#DIV/0!	23.5	4.55459	0.000998613	3.0006	39.5	5.30378	0.00461869	2.33548
352	TRUE	Empty	Uncharacterized protein OS=Mycobacteroides abscessus (strain ATCC 19977 / DSM 44196 / CIP 104536 / JCM 13569 / NCTC 13031 / TMC 1543) OX=561007 GN=MAB_0739c PE=4 SV=1	B1MI13	MAB_0739c	10 kDa		unknown	0.5	0.5	0.5	0.5	0.5	0.5	0.5	0.5	0.5	43	104	32	18	13	8	11	18	3.94	1.9782	0.102246	0.990354	98.5	6.62205	0.0422152	1.37453	25	4.64386	0.00124886	2.90349	1	0	#DIV/0!	#DIV/0!	25	4.64386	0.00124886	2.90349	98.5	6.62205	0.0422152	1.37453
266	TRUE	Empty	Cluster of Putative integration host factor (MihF) OS=Mycobacteroides abscessus (strain ATCC 19977 / DSM 44196 / CIP 104536 / JCM 13569 / NCTC 13031 / TMC 1543) OX=561007 GN=MAB_2824c PE=4 SV=1 (B1MCD2)	B1MCD2	MAB_2824c	12 kDa	TRUE	unknown	0.5	0.5	0.5	0.5	0.5	0.5	0.5	0.5	0.5	46	104	29	22	32	11	29	27	2.0303	1.0217	0.23232	0.633913	100.5	6.65105	0.0368764	1.43325	49.5	5.62936	0.00208904	2.68005	1	0	#DIV/0!	#DIV/0!	49.5	5.62936	0.00208904	2.68005	100.5	6.65105	0.0368764	1.43325
266.1	TRUE	Empty	Putative integration host factor (MihF) OS=Mycobacteroides abscessus (strain ATCC 19977 / DSM 44196 / CIP 104536 / JCM 13569 / NCTC 13031 / TMC 1543) OX=561007 GN=MAB_2824c PE=4 SV=1	B1MCD2	MAB_2824c	12 kDa	TRUE	unknown	0.5	0.5	0.5	0.5	0.5	0.5	0.5	0.5	0.5	46	104	29	22	32	11	27	24	2.1383	1.09646	0.211802	0.674069	100.5	6.65105	0.0368764	1.43325	47	5.55459	0.00215221	2.66712	1	0	#DIV/0!	#DIV/0!	47	5.55459	0.00215221	2.66712	100.5	6.65105	0.0368764	1.43325
321	TRUE	Empty	Thiol peroxidase OS=Mycobacteroides abscessus (strain ATCC 19977 / DSM 44196 / CIP 104536 / JCM 13569 / NCTC 13031 / TMC 1543) OX=561007 GN=tpx PE=3 SV=1	B1MKT6	tpx	17 kDa		unknown	0.5	0.5	0.5	0.5	0.5	0.5	0.5	0.5	0.5	14	53	17	4	8	4	11	11	2.58824	1.37197	0.258955	0.586777	44	5.45943	0.0912483	1.03978	17	4.08746	0.00292757	2.53349	1	0	#DIV/0!	#DIV/0!	17	4.08746	0.00292757	2.53349	44	5.45943	0.0912483	1.03978
108	TRUE	Empty	Elongation factor P OS=Mycobacteroides abscessus (strain ATCC 19977 / DSM 44196 / CIP 104536 / JCM 13569 / NCTC 13031 / TMC 1543) OX=561007 GN=efp PE=3 SV=1	B1MCE5	efp	21 kDa		unknown	0.5	0.5	0.5	0.5	0.5	0.5	0.5	0.5	0.5	19	62	12	4	7	4	5	10	3.73077	1.89947	0.22168	0.654274	48.5	5.59991	0.116369	0.934164	13	3.70044	0.00395174	2.40321	1	0	#DIV/0!	#DIV/0!	13	3.70044	0.00395174	2.40321	48.5	5.59991	0.116369	0.934164
328	TRUE	Empty	Transcription elongation factor GreA OS=Mycobacteroides abscessus (strain ATCC 19977 / DSM 44196 / CIP 104536 / JCM 13569 / NCTC 13031 / TMC 1543) OX=561007 GN=greA PE=3 SV=1	B1MKJ7	greA	18 kDa		unknown	0.5	0.5	0.5	0.5	0.5	0.5	0.5	0.5	0.5	45	123	57	20	13	6	16	20	4.45455	2.15528	0.0759489	1.11948	122.5	6.93664	0.0326789	1.48573	27.5	4.78136	0.0041716	2.3797	1	0	#DIV/0!	#DIV/0!	27.5	4.78136	0.0041716	2.3797	122.5	6.93664	0.0326789	1.48573
11	TRUE	Empty	18 kDa antigen (HSP 16.7) OS=Mycobacteroides abscessus (strain ATCC 19977 / DSM 44196 / CIP 104536 / JCM 13569 / NCTC 13031 / TMC 1543) OX=561007 GN=MAB_3467c PE=3 SV=1	B1MET7	MAB_3467c	17 kDa		unknown	0.5	0.5	0.5	0.5	0.5	0.5	0.5	0.5	0.5	17	33	10	10	23	7	18	26	0.945946	-0.0801703	0.888609	0.0512893	35	5.12928	0.0202116	1.6944	37	5.20945	0.00502036	2.29926	1	0	#DIV/0!	#DIV/0!	37	5.20945	0.00502036	2.29926	35	5.12928	0.0202116	1.6944
106	TRUE	Empty	Electron transfer flavoprotein beta-subunit FixA OS=Mycobacteroides abscessus (strain ATCC 19977 / DSM 44196 / CIP 104536 / JCM 13569 / NCTC 13031 / TMC 1543) OX=561007 GN=MAB_3363c PE=3 SV=1	B1MDX0	MAB_3363c	28 kDa		unknown	0.5	0.5	0.5	0.5	0.5	0.5	0.5	0.5	0.5	13	60	19	10	17	7	25	26	1.36	0.443607	0.607397	0.216527	51	5.67243	0.0755529	1.12175	37.5	5.22882	0.00605222	2.21809	1	0	#DIV/0!	#DIV/0!	37.5	5.22882	0.00605222	2.21809	51	5.67243	0.0755529	1.12175
91	TRUE	Empty	DNA-directed RNA polymerase subunit alpha OS=Mycobacteroides abscessus (strain ATCC 19977 / DSM 44196 / CIP 104536 / JCM 13569 / NCTC 13031 / TMC 1543) OX=561007 GN=rpoA PE=3 SV=1	B1MG99	rpoA	38 kDa		unknown	0.5	0.5	0.5	0.5	0.5	0.5	0.5	0.5	0.5	23	46	11	5	14	3	15	12	1.93182	0.949959	0.320367	0.494353	42.5	5.40939	0.0618947	1.20835	22	4.45943	0.00861833	2.06458	1	0	#DIV/0!	#DIV/0!	22	4.45943	0.00861833	2.06458	42.5	5.40939	0.0618947	1.20835
120	TRUE	Empty	FHA domain-containing protein OS=Mycobacteroides abscessus (strain ATCC 19977 / DSM 44196 / CIP 104536 / JCM 13569 / NCTC 13031 / TMC 1543) OX=561007 GN=MAB_0039c PE=4 SV=1	B1ME77	MAB_0039c	48 kDa		unknown	0.5	0.5	0.5	0.5	0.5	0.5	0.5	0.5	0.5	8	36	8	0.5	4	4	8	3	2.76316	1.46632	0.330188	0.481239	26.25	4.71425	0.15788	0.801672	9.5	3.24793	0.00862499	2.06424	1	0	#DIV/0!	#DIV/0!	9.5	3.24793	0.00862499	2.06424	26.25	4.71425	0.15788	0.801672
109	TRUE	Empty	Elongation factor Ts OS=Mycobacteroides abscessus (strain ATCC 19977 / DSM 44196 / CIP 104536 / JCM 13569 / NCTC 13031 / TMC 1543) OX=561007 GN=tsf PE=3 SV=1	B1MDF1	tsf	29 kDa		unknown	0.5	0.5	0.5	0.5	0.5	0.5	0.5	0.5	0.5	17	81	19	9	19	2	16	22	2.13559	1.09464	0.368228	0.433883	63	5.97728	0.111775	0.951655	29.5	4.88264	0.0180955	1.74243	1	0	#DIV/0!	#DIV/0!	29.5	4.88264	0.0180955	1.74243	63	5.97728	0.111775	0.951655
319	TRUE	Empty	Sulfurtransferase OS=Mycobacteroides abscessus (strain ATCC 19977 / DSM 44196 / CIP 104536 / JCM 13569 / NCTC 13031 / TMC 1543) OX=561007 GN=MAB_0740c PE=4 SV=1	B1MI14	MAB_0740c	31 kDa	TRUE	unknown	0.5	0.5	0.5	0.5	0.5	0.5	0.5	0.5	0.5	27	106	30	5	10	2	15	17	3.81818	1.93289	0.213884	0.669822	84	6.39232	0.108829	0.963254	22	4.45943	0.0200131	1.69869	1	0	#DIV/0!	#DIV/0!	22	4.45943	0.0200131	1.69869	84	6.39232	0.108829	0.963254
28	TRUE	Empty	50S ribosomal protein L7/L12 OS=Mycobacteroides abscessus (strain ATCC 19977 / DSM 44196 / CIP 104536 / JCM 13569 / NCTC 13031 / TMC 1543) OX=561007 GN=rplL PE=3 SV=1	B1MH69	rplL	13 kDa		unknown	0.5	0.5	0.5	0.5	0.5	0.5	0.5	0.5	0.5	15	14	7	11	18	3	25	13	0.79661	-0.328054	0.567619	0.245943	23.5	4.55459	0.000770868	3.11302	29.5	4.88264	0.0216435	1.66467	1	0	#DIV/0!	#DIV/0!	29.5	4.88264	0.0216435	1.66467	23.5	4.55459	0.000770868	3.11302
505	TRUE	Empty	UPF0234 protein MAB_3912 OS=Mycobacteroides abscessus (strain ATCC 19977 / DSM 44196 / CIP 104536 / JCM 13569 / NCTC 13031 / TMC 1543) OX=561007 GN=MAB_3912 PE=3 SV=1	B1MHA5	MAB_3912	18 kDa		unknown	0.5	0.5	0.5	0.5	0.5	0.5	0.5	0.5	0.5	20	95	17	0.5	2	2	2	0.5	20.3846	4.34941	0.18552	0.73161	66.25	6.04985	0.172419	0.763414	3.25	1.70044	0.0240082	1.61964	1	0	#DIV/0!	#DIV/0!	3.25	1.70044	0.0240082	1.61964	66.25	6.04985	0.172419	0.763414
89	TRUE	Empty	DNA-binding protein HU homolog OS=Mycobacteroides abscessus (strain ATCC 19977 / DSM 44196 / CIP 104536 / JCM 13569 / NCTC 13031 / TMC 1543) OX=561007 GN=MAB_3292c PE=3 SV=1	B1MDP9	MAB_3292c	21 kDa	TRUE	unknown	0.5	0.5	0.5	0.5	0.5	0.5	0.5	0.5	0.5	20	30	13	14	16	0.5	16	15	1.62105	0.696931	0.224465	0.648851	38.5	5.26679	0.00298647	2.52484	23.75	4.56986	0.024188	1.6164	1	0	#DIV/0!	#DIV/0!	23.75	4.56986	0.024188	1.6164	38.5	5.26679	0.00298647	2.52484
318	TRUE	Empty	Succinate--CoA ligase [ADP-forming] subunit beta OS=Mycobacteroides abscessus (strain ATCC 19977 / DSM 44196 / CIP 104536 / JCM 13569 / NCTC 13031 / TMC 1543) OX=561007 GN=sucC PE=3 SV=1	B1MJJ0	sucC	41 kDa		unknown	0.5	0.5	0.5	0.5	0.5	0.5	0.5	0.5	0.5	7	20	0.5	0.5	11	0.5	13	13	0.746667	-0.421464	0.680216	0.167353	14	3.80735	0.207031	0.683964	18.75	4.22882	0.0251972	1.59865	1	0	#DIV/0!	#DIV/0!	18.75	4.22882	0.0251972	1.59865	14	3.80735	0.207031	0.683964
199	TRUE	Empty	PPE family protein OS=Mycobacteroides abscessus (strain ATCC 19977 / DSM 44196 / CIP 104536 / JCM 13569 / NCTC 13031 / TMC 1543) OX=561007 GN=MAB_0148c PE=3 SV=1	B1MEI4	MAB_0148c	35 kDa		unknown	0.5	0.5	0.5	0.5	0.5	0.5	0.5	0.5	0.5	2	6	0.5	0.5	5	0.5	4	4	0.666667	-0.584963	0.51622	0.287165	4.5	2.16993	0.22658	0.644778	6.75	2.75489	0.0268688	1.57075	1	0	#DIV/0!	#DIV/0!	6.75	2.75489	0.0268688	1.57075	4.5	2.16993	0.22658	0.644778
317	TRUE	Empty	Succinate--CoA ligase [ADP-forming] subunit alpha OS=Mycobacteroides abscessus (strain ATCC 19977 / DSM 44196 / CIP 104536 / JCM 13569 / NCTC 13031 / TMC 1543) OX=561007 GN=sucD PE=3 SV=1	B1MJJ1	sucD	31 kDa		unknown	0.5	0.5	0.5	0.5	0.5	0.5	0.5	0.5	0.5	7	22	2	0.5	6	0.5	8	8	1.4	0.485427	0.681451	0.166566	15.75	3.97728	0.183699	0.735894	11.25	3.49185	0.0276243	1.55871	1	0	#DIV/0!	#DIV/0!	11.25	3.49185	0.0276243	1.55871	15.75	3.97728	0.183699	0.735894
102	TRUE	Empty	DUF3298 domain-containing protein OS=Mycobacteroides abscessus (strain ATCC 19977 / DSM 44196 / CIP 104536 / JCM 13569 / NCTC 13031 / TMC 1543) OX=561007 GN=MAB_0093 PE=4 SV=1	B1MEC9	MAB_0093	28 kDa		unknown	0.5	0.5	0.5	0.5	0.5	0.5	0.5	0.5	0.5	6	0.5	4	5	6	0.5	7	5	0.837838	-0.255257	0.701969	0.153682	7.75	2.9542	0.0303518	1.51782	9.25	3.20945	0.028208	1.54963	1	0	#DIV/0!	#DIV/0!	9.25	3.20945	0.028208	1.54963	7.75	2.9542	0.0303518	1.51782
66	TRUE	Empty	Biotin carboxyl carrier protein OS=Mycobacteroides abscessus (strain ATCC 19977 / DSM 44196 / CIP 104536 / JCM 13569 / NCTC 13031 / TMC 1543) OX=561007 GN=MAB_3643 PE=4 SV=1	B1MFB1	MAB_3643	63 kDa		unknown	0.5	0.5	0.5	0.5	0.5	0.5	0.5	0.5	0.5	4	0.5	0.5	0.5	4	0.5	3	4	0.478261	-1.06413	0.259011	0.586681	2.75	1.45943	0.355918	0.44865	5.75	2.52356	0.0282318	1.54926	1	0	#DIV/0!	#DIV/0!	5.75	2.52356	0.0282318	1.54926	2.75	1.45943	0.355918	0.44865
459	TRUE	Empty	Uncharacterized protein OS=Mycobacteroides abscessus (strain ATCC 19977 / DSM 44196 / CIP 104536 / JCM 13569 / NCTC 13031 / TMC 1543) OX=561007 GN=MAB_3519c PE=4 SV=1	B1MEY9	MAB_3519c	24 kDa		unknown	0.5	0.5	0.5	0.5	0.5	0.5	0.5	0.5	0.5	27	0.5	0.5	0.5	27	0.5	22	32	0.349693	-1.51584	0.21628	0.664984	14.25	3.83289	0.355918	0.44865	40.75	5.34873	0.028539	1.54456	1	0	#DIV/0!	#DIV/0!	40.75	5.34873	0.028539	1.54456	14.25	3.83289	0.355918	0.44865
64	TRUE	Empty	Beta sliding clamp OS=Mycobacteroides abscessus (strain ATCC 19977 / DSM 44196 / CIP 104536 / JCM 13569 / NCTC 13031 / TMC 1543) OX=561007 GN=dnaN PE=3 SV=1	B1MDH7	dnaN	42 kDa		unknown	0.5	0.5	0.5	0.5	0.5	0.5	0.5	0.5	0.5	5	26	0.5	0.5	12	0.5	13	9	0.927536	-0.108524	0.928945	0.0320098	16	4	0.264414	0.577715	17.25	4.10852	0.0287117	1.54194	1	0	#DIV/0!	#DIV/0!	17.25	4.10852	0.0287117	1.54194	16	4	0.264414	0.577715
332	TRUE	Empty	Translation initiation factor IF-1 OS=Mycobacteroides abscessus (strain ATCC 19977 / DSM 44196 / CIP 104536 / JCM 13569 / NCTC 13031 / TMC 1543) OX=561007 GN=infA PE=3 SV=1	B1MGA4	infA	8 kDa		unknown	0.5	0.5	0.5	0.5	0.5	0.5	0.5	0.5	0.5	15	40	8	0.5	4	2	3	8	3.73529	1.90122	0.228486	0.641141	31.75	4.98868	0.122935	0.910323	8.5	3.08746	0.0291144	1.53589	1	0	#DIV/0!	#DIV/0!	8.5	3.08746	0.0291144	1.53589	31.75	4.98868	0.122935	0.910323
358	TRUE	Empty	Uncharacterized protein OS=Mycobacteroides abscessus (strain ATCC 19977 / DSM 44196 / CIP 104536 / JCM 13569 / NCTC 13031 / TMC 1543) OX=561007 GN=MAB_0964 PE=4 SV=1	B1MJA0	MAB_0964	7 kDa		unknown	0.5	0.5	0.5	0.5	0.5	0.5	0.5	0.5	0.5	4	16	0.5	0.5	3	0.5	3	4	2	1	0.510369	0.292115	10.5	3.39232	0.243955	0.612691	5.25	2.39232	0.0293142	1.53292	1	0	#DIV/0!	#DIV/0!	5.25	2.39232	0.0293142	1.53292	10.5	3.39232	0.243955	0.612691
107	TRUE	Empty	Elongation factor G OS=Mycobacteroides abscessus (strain ATCC 19977 / DSM 44196 / CIP 104536 / JCM 13569 / NCTC 13031 / TMC 1543) OX=561007 GN=fusA PE=3 SV=1	B1MGH8	fusA	77 kDa		unknown	0.5	0.5	0.5	0.5	0.5	0.5	0.5	0.5	0.5	14	48	7	3	18	0.5	23	28	1.03597	0.0509839	0.959728	0.0178518	36	5.16993	0.138794	0.857629	34.75	5.11894	0.0303518	1.51782	1	0	#DIV/0!	#DIV/0!	34.75	5.11894	0.0303518	1.51782	36	5.16993	0.138794	0.857629
272	TRUE	Empty	Putative MCE family protein OS=Mycobacteroides abscessus (strain ATCC 19977 / DSM 44196 / CIP 104536 / JCM 13569 / NCTC 13031 / TMC 1543) OX=561007 GN=MAB_1010c PE=4 SV=1	B1MJE4	MAB_1010c	52 kDa	TRUE	unknown	0.5	0.5	0.5	0.5	0.5	0.5	0.5	0.5	0.5	2	7	0.5	0.5	7	0.5	5	5	0.571429	-0.807355	0.398956	0.399075	5	2.32193	0.242022	0.616145	8.75	3.12928	0.0304268	1.51674	1	0	#DIV/0!	#DIV/0!	8.75	3.12928	0.0304268	1.51674	5	2.32193	0.242022	0.616145
39	TRUE	Empty	60 kDa chaperonin OS=Mycobacteroides abscessus (strain ATCC 19977 / DSM 44196 / CIP 104536 / JCM 13569 / NCTC 13031 / TMC 1543) OX=561007 GN=groL PE=3 SV=1	B1MG60	groL	56 kDa	TRUE	unknown	0.5	0.5	0.5	0.5	0.5	0.5	0.5	0.5	0.5	12	24	8	6	21	0.5	30	34	0.584795	-0.773996	0.336066	0.473575	25	4.64386	0.0247378	1.60664	42.75	5.41785	0.0313968	1.50311	1	0	#DIV/0!	#DIV/0!	42.75	5.41785	0.0313968	1.50311	25	4.64386	0.0247378	1.60664
208	TRUE	Empty	Probable conserved ABC transporter, ATP-binding protein OS=Mycobacteroides abscessus (strain ATCC 19977 / DSM 44196 / CIP 104536 / JCM 13569 / NCTC 13031 / TMC 1543) OX=561007 GN=MAB_2747c PE=3 SV=1	B1MC55	MAB_2747c	28 kDa		unknown	0.5	0.5	0.5	0.5	0.5	0.5	0.5	0.5	0.5	5	61	10	0.5	7	0.5	5	8	3.73171	1.89984	0.361943	0.44136	38.25	5.25739	0.234449	0.629952	10.25	3.35755	0.031951	1.49552	1	0	#DIV/0!	#DIV/0!	10.25	3.35755	0.031951	1.49552	38.25	5.25739	0.234449	0.629952
142	TRUE	Empty	Cluster of Hypothetical PE family protein OS=Mycobacteroides abscessus (strain ATCC 19977 / DSM 44196 / CIP 104536 / JCM 13569 / NCTC 13031 / TMC 1543) OX=561007 GN=MAB_2229c PE=4 SV=1 (B1MAN9)	B1MAN9	MAB_2229c	10 kDa	TRUE	unknown	0.5	0.5	0.5	0.5	0.5	0.5	0.5	0.5	0.5	17	50	20	16	6	9	0.5	6	4.7907	2.26024	0.0498409	1.30241	51.5	5.6865	0.0209397	1.67903	10.75	3.42626	0.0332544	1.47815	1	0	#DIV/0!	#DIV/0!	10.75	3.42626	0.0332544	1.47815	51.5	5.6865	0.0209397	1.67903
194	TRUE	Empty	Possible mycolic acid synthase UmaA1 OS=Mycobacteroides abscessus (strain ATCC 19977 / DSM 44196 / CIP 104536 / JCM 13569 / NCTC 13031 / TMC 1543) OX=561007 GN=MAB_4088c PE=3 SV=1	B1MIE0	MAB_4088c	33 kDa		unknown	0.5	0.5	0.5	0.5	0.5	0.5	0.5	0.5	0.5	14	93	17	0.5	4	0.5	4	6	8.58621	3.10202	0.23759	0.624172	62.25	5.96	0.193826	0.712588	7.25	2.85798	0.0340434	1.46797	1	0	#DIV/0!	#DIV/0!	7.25	2.85798	0.0340434	1.46797	62.25	5.96	0.193826	0.712588
19	TRUE	Empty	30S ribosomal protein S10 OS=Mycobacteroides abscessus (strain ATCC 19977 / DSM 44196 / CIP 104536 / JCM 13569 / NCTC 13031 / TMC 1543) OX=561007 GN=rpsJ PE=3 SV=1	B1MGF1	rpsJ	11 kDa		unknown	0.5	0.5	0.5	0.5	0.5	0.5	0.5	0.5	0.5	11	46	5	0.5	12	0.5	8	14	1.81159	0.85726	0.539859	0.26772	31.25	4.96578	0.19426	0.711617	17.25	4.10852	0.0344162	1.46324	1	0	#DIV/0!	#DIV/0!	17.25	4.10852	0.0344162	1.46324	31.25	4.96578	0.19426	0.711617
34	TRUE	Empty	50S ribosomal protein L20 OS=Mycobacteroides abscessus (strain ATCC 19977 / DSM 44196 / CIP 104536 / JCM 13569 / NCTC 13031 / TMC 1543) OX=561007 GN=rplT PE=3 SV=1	B1MAY3	rplT	14 kDa		unknown	0.5	0.5	0.5	0.5	0.5	0.5	0.5	0.5	0.5	0.5	0.5	0.5	0.5	3	0.5	2	2	0.266667	-1.90689	0.0371309	1.43027	1	0	#DIV/0!	#DIV/0!	3.75	1.90689	0.0371309	1.43027	1	0	#DIV/0!	#DIV/0!	3.75	1.90689	0.0371309	1.43027	1	0	#DIV/0!	#DIV/0!
112	TRUE	Empty	Enolase OS=Mycobacteroides abscessus (strain ATCC 19977 / DSM 44196 / CIP 104536 / JCM 13569 / NCTC 13031 / TMC 1543) OX=561007 GN=eno PE=3 SV=1	B1MKG1	eno	45 kDa		unknown	0.5	0.5	0.5	0.5	0.5	0.5	0.5	0.5	0.5	0.5	0.5	0.5	0.5	3	0.5	2	2	0.266667	-1.90689	0.0371309	1.43027	1	0	#DIV/0!	#DIV/0!	3.75	1.90689	0.0371309	1.43027	1	0	#DIV/0!	#DIV/0!	3.75	1.90689	0.0371309	1.43027	1	0	#DIV/0!	#DIV/0!
127	TRUE	Empty	Glyceraldehyde-3-phosphate dehydrogenase OS=Mycobacteroides abscessus (strain ATCC 19977 / DSM 44196 / CIP 104536 / JCM 13569 / NCTC 13031 / TMC 1543) OX=561007 GN=MAB_2779c PE=3 SV=1	B1MC87	MAB_2779c	36 kDa		unknown	0.5	0.5	0.5	0.5	0.5	0.5	0.5	0.5	0.5	37	28	6	8	23	0.5	14	14	1.53398	0.61728	0.469254	0.328592	39.5	5.30378	0.0444649	1.35198	25.75	4.6865	0.0371309	1.43027	1	0	#DIV/0!	#DIV/0!	25.75	4.6865	0.0371309	1.43027	39.5	5.30378	0.0444649	1.35198
461	TRUE	Empty	Uncharacterized protein OS=Mycobacteroides abscessus (strain ATCC 19977 / DSM 44196 / CIP 104536 / JCM 13569 / NCTC 13031 / TMC 1543) OX=561007 GN=MAB_3528c PE=4 SV=1	B1MEZ8	MAB_3528c	8 kDa		unknown	0.5	0.5	0.5	0.5	0.5	0.5	0.5	0.5	0.5	4	23	0.5	0.5	2	0.5	2	3	3.73333	1.90046	0.38098	0.419098	14	3.80735	0.273775	0.562606	3.75	1.90689	0.0371309	1.43027	1	0	#DIV/0!	#DIV/0!	3.75	1.90689	0.0371309	1.43027	14	3.80735	0.273775	0.562606
180	TRUE	Empty	Peptidyl-prolyl cis-trans isomerase OS=Mycobacteroides abscessus (strain ATCC 19977 / DSM 44196 / CIP 104536 / JCM 13569 / NCTC 13031 / TMC 1543) OX=561007 GN=MAB_0025 PE=3 SV=1	B1ME63	MAB_0025	19 kDa		unknown	0.5	0.5	0.5	0.5	0.5	0.5	0.5	0.5	0.5	47	103	43	18	6	0.5	12	11	7.15254	2.83846	0.0463565	1.33389	105.5	6.7211	0.026875	1.57065	14.75	3.88264	0.0404797	1.39276	1	0	#DIV/0!	#DIV/0!	14.75	3.88264	0.0404797	1.39276	105.5	6.7211	0.026875	1.57065
147	TRUE	Empty	Isocitrase OS=Mycobacteroides abscessus (strain ATCC 19977 / DSM 44196 / CIP 104536 / JCM 13569 / NCTC 13031 / TMC 1543) OX=561007 GN=MAB_4095c PE=4 SV=1	B1MIE7	MAB_4095c	47 kDa		unknown	0.5	0.5	0.5	0.5	0.5	0.5	0.5	0.5	0.5	0.5	0.5	0.5	0.5	4	0.5	7	8	0.102564	-3.2854	0.0411014	1.38614	1	0	#DIV/0!	#DIV/0!	9.75	3.2854	0.0411014	1.38614	1	0	#DIV/0!	#DIV/0!	9.75	3.2854	0.0411014	1.38614	1	0	#DIV/0!	#DIV/0!
209	TRUE	Empty	Probable conserved membrane protein, MmpS OS=Mycobacteroides abscessus (strain ATCC 19977 / DSM 44196 / CIP 104536 / JCM 13569 / NCTC 13031 / TMC 1543) OX=561007 GN=MAB_2302 PE=3 SV=1	B1MAW2	MAB_2302	14 kDa		unknown	0.5	0.5	0.5	0.5	0.5	0.5	0.5	0.5	0.5	11	14	14	18	0.5	6	8	4	3.08108	1.62344	0.00420111	2.37664	28.5	4.83289	7.41878e-05	4.12967	9.25	3.20945	0.0417981	1.37884	1	0	#DIV/0!	#DIV/0!	9.25	3.20945	0.0417981	1.37884	28.5	4.83289	7.41878e-05	4.12967
100	TRUE	Empty	DUF1942 domain-containing protein OS=Mycobacteroides abscessus (strain ATCC 19977 / DSM 44196 / CIP 104536 / JCM 13569 / NCTC 13031 / TMC 1543) OX=561007 GN=MAB_2556c PE=4 SV=1	B1MBL6	MAB_2556c	16 kDa		unknown	0.5	0.5	0.5	0.5	0.5	0.5	0.5	0.5	0.5	0.5	0.5	0.5	0.5	0.5	3	5	3	0.173913	-2.52356	0.0419028	1.37776	1	0	#DIV/0!	#DIV/0!	5.75	2.52356	0.0419028	1.37776	1	0	#DIV/0!	#DIV/0!	5.75	2.52356	0.0419028	1.37776	1	0	#DIV/0!	#DIV/0!
330	TRUE	Empty	Transcription termination/antitermination protein NusG OS=Mycobacteroides abscessus (strain ATCC 19977 / DSM 44196 / CIP 104536 / JCM 13569 / NCTC 13031 / TMC 1543) OX=561007 GN=nusG PE=3 SV=1	B1MH87	nusG	28 kDa		unknown	0.5	0.5	0.5	0.5	0.5	0.5	0.5	0.5	0.5	10	25	7	3	3	0.5	6	5	3.10345	1.63387	0.174647	0.75784	22.5	4.49185	0.0664849	1.17728	7.25	2.85798	0.0421082	1.37563	1	0	#DIV/0!	#DIV/0!	7.25	2.85798	0.0421082	1.37563	22.5	4.49185	0.0664849	1.17728
244	TRUE	Empty	Probable zinc metalloprotease OS=Mycobacteroides abscessus (strain ATCC 19977 / DSM 44196 / CIP 104536 / JCM 13569 / NCTC 13031 / TMC 1543) OX=561007 GN=MAB_3981c PE=4 SV=1	B1MHH4	MAB_3981c	76 kDa		unknown	0.5	0.5	0.5	0.5	0.5	0.5	0.5	0.5	0.5	12	11	6	9	4	0.5	7	4	2.45161	1.29373	0.0240082	1.61964	19	4.24793	0.000494074	3.30621	7.75	2.9542	0.0440841	1.35572	1	0	#DIV/0!	#DIV/0!	7.75	2.9542	0.0440841	1.35572	19	4.24793	0.000494074	3.30621
256	TRUE	Empty	Putative antibiotic biosynthesis monooxygenase OS=Mycobacteroides abscessus (strain ATCC 19977 / DSM 44196 / CIP 104536 / JCM 13569 / NCTC 13031 / TMC 1543) OX=561007 GN=MAB_3080 PE=4 SV=1	B1MD37	MAB_3080	11 kDa		unknown	0.5	0.5	0.5	0.5	0.5	0.5	0.5	0.5	0.5	14	64	17	3	4	0.5	8	5	5.6	2.48543	0.189267	0.722926	49	5.61471	0.125904	0.899959	8.75	3.12928	0.0461396	1.33593	1	0	#DIV/0!	#DIV/0!	8.75	3.12928	0.0461396	1.33593	49	5.61471	0.125904	0.899959
333	TRUE	Empty	Trigger factor OS=Mycobacteroides abscessus (strain ATCC 19977 / DSM 44196 / CIP 104536 / JCM 13569 / NCTC 13031 / TMC 1543) OX=561007 GN=tig PE=3 SV=1	B1MMV3	tig	53 kDa		unknown	0.5	0.5	0.5	0.5	0.5	0.5	0.5	0.5	0.5	0.5	13	2	0.5	4	0.5	2	4	1.52381	0.607683	0.676622	0.169654	8	3	0.290627	0.536664	5.25	2.39232	0.0466871	1.3308	1	0	#DIV/0!	#DIV/0!	5.25	2.39232	0.0466871	1.3308	8	3	0.290627	0.536664
375	TRUE	Empty	Uncharacterized protein OS=Mycobacteroides abscessus (strain ATCC 19977 / DSM 44196 / CIP 104536 / JCM 13569 / NCTC 13031 / TMC 1543) OX=561007 GN=MAB_1439c PE=4 SV=1	B1MLU8	MAB_1439c	19 kDa		unknown	0.5	0.5	0.5	0.5	0.5	0.5	0.5	0.5	0.5	30	34	14	8	4	5	18	7	2.52941	1.3388	0.113655	0.944412	43	5.42626	0.0151116	1.82069	17	4.08746	0.047889	1.31976	1	0	#DIV/0!	#DIV/0!	17	4.08746	0.047889	1.31976	43	5.42626	0.0151116	1.82069
105	TRUE	Empty	Electron transfer flavoprotein alpha-subunit FixB OS=Mycobacteroides abscessus (strain ATCC 19977 / DSM 44196 / CIP 104536 / JCM 13569 / NCTC 13031 / TMC 1543) OX=561007 GN=MAB_3362c PE=3 SV=1	B1MDW9	MAB_3362c	32 kDa		unknown	0.5	0.5	0.5	0.5	0.5	0.5	0.5	0.5	0.5	7	25	4	0.5	3	0.5	6	7	2.21212	1.14543	0.410415	0.386777	18.25	4.18982	0.164987	0.782551	8.25	3.04439	0.0495298	1.30513	1	0	#DIV/0!	#DIV/0!	8.25	3.04439	0.0495298	1.30513	18.25	4.18982	0.164987	0.782551
5	TRUE	Empty	4-aminobutyrate aminotransferase (GabT) OS=Mycobacteroides abscessus (strain ATCC 19977 / DSM 44196 / CIP 104536 / JCM 13569 / NCTC 13031 / TMC 1543) OX=561007 GN=MAB_4207 PE=1 SV=1	B1MIQ9	MAB_4207	46 kDa		unknown	0.5	0.5	0.5	0.5	0.5	0.5	0.5	0.5	0.5	6	3	0.5	0.5	4	0.5	6	9	0.512821	-0.963474	0.324128	0.489283	5	2.32193	0.176845	0.752406	9.75	3.2854	0.0496224	1.30432	1	0	#DIV/0!	#DIV/0!	9.75	3.2854	0.0496224	1.30432	5	2.32193	0.176845	0.752406
327	TRUE	Empty	Transaldolase OS=Mycobacteroides abscessus (strain ATCC 19977 / DSM 44196 / CIP 104536 / JCM 13569 / NCTC 13031 / TMC 1543) OX=561007 GN=tal PE=3 SV=1	B1MC68	tal	41 kDa		unknown	0.5	0.5	0.5	0.5	0.5	0.5	0.5	0.5	0.5	7	39	9	0.5	4	0.5	5	9	3	1.58496	0.330928	0.480267	27.75	4.79442	0.16959	0.7706	9.25	3.20945	0.0563495	1.24911	1	0	#DIV/0!	#DIV/0!	9.25	3.20945	0.0563495	1.24911	27.75	4.79442	0.16959	0.7706
55	TRUE	Empty	Aspartokinase OS=Mycobacteroides abscessus (strain ATCC 19977 / DSM 44196 / CIP 104536 / JCM 13569 / NCTC 13031 / TMC 1543) OX=561007 GN=MAB_0343 PE=3 SV=1	B1MFP2	MAB_0343	44 kDa		unknown	0.5	0.5	0.5	0.5	0.5	0.5	0.5	0.5	0.5	4	18	4	0.5	5	0.5	2	4	2.30435	1.20436	0.385698	0.413753	13.25	3.72792	0.165538	0.781102	5.75	2.52356	0.0565415	1.24763	1	0	#DIV/0!	#DIV/0!	5.75	2.52356	0.0565415	1.24763	13.25	3.72792	0.165538	0.781102
90	TRUE	Empty	DNA-binding response regulator MtrA OS=Mycobacteroides abscessus (strain ATCC 19977 / DSM 44196 / CIP 104536 / JCM 13569 / NCTC 13031 / TMC 1543) OX=561007 GN=MAB_3591c PE=4 SV=1	B1MF60	MAB_3591c	25 kDa		unknown	0.5	0.5	0.5	0.5	0.5	0.5	0.5	0.5	0.5	25	109	25	3	6	0.5	3	3	12.96	3.69599	0.161961	0.790588	81	6.33985	0.138439	0.858742	6.25	2.64386	0.0583739	1.23378	1	0	#DIV/0!	#DIV/0!	6.25	2.64386	0.0583739	1.23378	81	6.33985	0.138439	0.858742
93	TRUE	Empty	DNA-directed RNA polymerase subunit beta' OS=Mycobacteroides abscessus (strain ATCC 19977 / DSM 44196 / CIP 104536 / JCM 13569 / NCTC 13031 / TMC 1543) OX=561007 GN=rpoC PE=3 SV=1	B1MH61	rpoC	147 kDa		unknown	0.5	0.5	0.5	0.5	0.5	0.5	0.5	0.5	0.5	3	23	0.5	0.5	7	0.5	20	12	0.683544	-0.548893	0.663286	0.178299	13.5	3.75489	0.295023	0.530144	19.75	4.30378	0.0629453	1.20104	1	0	#DIV/0!	#DIV/0!	19.75	4.30378	0.0629453	1.20104	13.5	3.75489	0.295023	0.530144
123	TRUE	Empty	Fumarate hydratase class II OS=Mycobacteroides abscessus (strain ATCC 19977 / DSM 44196 / CIP 104536 / JCM 13569 / NCTC 13031 / TMC 1543) OX=561007 GN=fumC PE=1 SV=1	B1MKP6	fumC	49 kDa		unknown	0.5	0.5	0.5	0.5	0.5	0.5	0.5	0.5	0.5	0.5	4	0.5	3	3	0.5	9	6	0.432432	-1.20945	0.246631	0.607953	4	2	0.1428	0.84527	9.25	3.20945	0.0663301	1.17829	1	0	#DIV/0!	#DIV/0!	9.25	3.20945	0.0663301	1.17829	4	2	0.1428	0.84527
12	TRUE	Empty	30S ribosomal protein S1 OS=Mycobacteroides abscessus (strain ATCC 19977 / DSM 44196 / CIP 104536 / JCM 13569 / NCTC 13031 / TMC 1543) OX=561007 GN=rpsA PE=4 SV=1	B1MAV6	rpsA	53 kDa		unknown	0.5	0.5	0.5	0.5	0.5	0.5	0.5	0.5	0.5	4	9	3	0.5	6	0.5	21	15	0.388235	-1.365	0.233458	0.631791	8.25	3.04439	0.0884103	1.0535	21.25	4.40939	0.068647	1.16338	1	0	#DIV/0!	#DIV/0!	21.25	4.40939	0.068647	1.16338	8.25	3.04439	0.0884103	1.0535
203	TRUE	Empty	Probable acyl-CoA thiolase OS=Mycobacteroides abscessus (strain ATCC 19977 / DSM 44196 / CIP 104536 / JCM 13569 / NCTC 13031 / TMC 1543) OX=561007 GN=MAB_1192c PE=3 SV=1	B1MKI8	MAB_1192c	42 kDa		unknown	0.5	0.5	0.5	0.5	0.5	0.5	0.5	0.5	0.5	4	18	3	0.5	2	0.5	4	6	2.04	1.02857	0.460424	0.336842	12.75	3.67243	0.186935	0.72831	6.25	2.64386	0.0707447	1.15031	1	0	#DIV/0!	#DIV/0!	6.25	2.64386	0.0707447	1.15031	12.75	3.67243	0.186935	0.72831
17	TRUE	Empty	30S ribosomal protein S6 OS=Mycobacteroides abscessus (strain ATCC 19977 / DSM 44196 / CIP 104536 / JCM 13569 / NCTC 13031 / TMC 1543) OX=561007 GN=rpsF PE=3 SV=1	B1MMI2	rpsF	11 kDa		unknown	0.5	0.5	0.5	0.5	0.5	0.5	0.5	0.5	0.5	10	55	11	5	5	0.5	14	7	3.0566	1.61193	0.299185	0.52406	40.5	5.33985	0.141166	0.85027	13.25	3.72792	0.0720145	1.14258	1	0	#DIV/0!	#DIV/0!	13.25	3.72792	0.0720145	1.14258	40.5	5.33985	0.141166	0.85027
4	TRUE	Empty	3-oxoacyl-[acyl-carrier-protein] synthase 1 KasA OS=Mycobacteroides abscessus (strain ATCC 19977 / DSM 44196 / CIP 104536 / JCM 13569 / NCTC 13031 / TMC 1543) OX=561007 GN=MAB_4608 PE=3 SV=1	B1ML32	MAB_4608	44 kDa		unknown	0.5	0.5	0.5	0.5	0.5	0.5	0.5	0.5	0.5	0.5	11	0.5	0.5	3	0.5	6	10	0.641026	-0.641546	0.617817	0.20914	6.25	2.64386	0.355918	0.44865	9.75	3.2854	0.0762244	1.11791	1	0	#DIV/0!	#DIV/0!	9.75	3.2854	0.0762244	1.11791	6.25	2.64386	0.355918	0.44865
92	TRUE	Empty	DNA-directed RNA polymerase subunit beta OS=Mycobacteroides abscessus (strain ATCC 19977 / DSM 44196 / CIP 104536 / JCM 13569 / NCTC 13031 / TMC 1543) OX=561007 GN=rpoB PE=3 SV=1	B1MH62	rpoB	129 kDa		unknown	0.5	0.5	0.5	0.5	0.5	0.5	0.5	0.5	0.5	0.5	26	2	0.5	3	0.5	7	11	1.34884	0.431716	0.788083	0.103428	14.5	3.85798	0.32234	0.491686	10.75	3.42626	0.0787054	1.104	1	0	#DIV/0!	#DIV/0!	10.75	3.42626	0.0787054	1.104	14.5	3.85798	0.32234	0.491686
320	TRUE	Empty	Superoxide dismutase OS=Mycobacteroides abscessus (strain ATCC 19977 / DSM 44196 / CIP 104536 / JCM 13569 / NCTC 13031 / TMC 1543) OX=561007 GN=MAB_0118c PE=3 SV=1	B1MEF4	MAB_0118c	23 kDa		unknown	0.5	0.5	0.5	0.5	0.5	0.5	0.5	0.5	0.5	6	17	5	4	4	0.5	10	16	1.04918	0.0692627	0.937154	0.0281891	16	4	0.0479891	1.31886	15.25	3.93074	0.0817883	1.08731	1	0	#DIV/0!	#DIV/0!	15.25	3.93074	0.0817883	1.08731	16	4	0.0479891	1.31886
443	TRUE	Empty	Uncharacterized protein OS=Mycobacteroides abscessus (strain ATCC 19977 / DSM 44196 / CIP 104536 / JCM 13569 / NCTC 13031 / TMC 1543) OX=561007 GN=MAB_3258c PE=4 SV=1	B1MDL5	MAB_3258c	27 kDa		unknown	0.5	0.5	0.5	0.5	0.5	0.5	0.5	0.5	0.5	12	52	8	0.5	2	0.5	6	8	4.39394	2.13551	0.275505	0.55987	36.25	5.17991	0.177559	0.750657	8.25	3.04439	0.0818848	1.0868	1	0	#DIV/0!	#DIV/0!	8.25	3.04439	0.0818848	1.0868	36.25	5.17991	0.177559	0.750657
46	TRUE	Empty	Adenylate kinase OS=Mycobacteroides abscessus (strain ATCC 19977 / DSM 44196 / CIP 104536 / JCM 13569 / NCTC 13031 / TMC 1543) OX=561007 GN=adk PE=3 SV=1	B1MGB3	adk	20 kDa		unknown	0.5	0.5	0.5	0.5	0.5	0.5	0.5	0.5	0.5	15	72	19	2	4	0.5	7	2	8	3	0.178214	0.749059	54	5.75489	0.136764	0.864028	6.75	2.75489	0.0866852	1.06206	1	0	#DIV/0!	#DIV/0!	6.75	2.75489	0.0866852	1.06206	54	5.75489	0.136764	0.864028
390	TRUE	Empty	Uncharacterized protein OS=Mycobacteroides abscessus (strain ATCC 19977 / DSM 44196 / CIP 104536 / JCM 13569 / NCTC 13031 / TMC 1543) OX=561007 GN=MAB_1892 PE=4 SV=1	B1MNS4	MAB_1892	44 kDa		unknown	0.5	0.5	0.5	0.5	0.5	0.5	0.5	0.5	0.5	6	3	0.5	4	0.5	6	3	2	1.17391	0.231326	0.769374	0.113862	6.75	2.75489	0.0456249	1.3408	5.75	2.52356	0.0868575	1.06119	1	0	#DIV/0!	#DIV/0!	5.75	2.52356	0.0868575	1.06119	6.75	2.75489	0.0456249	1.3408
295	TRUE	Empty	Putative triacylglycerol lipase OS=Mycobacteroides abscessus (strain ATCC 19977 / DSM 44196 / CIP 104536 / JCM 13569 / NCTC 13031 / TMC 1543) OX=561007 GN=MAB_3889 PE=4 SV=1	B1MH82	MAB_3889	74 kDa		unknown	0.5	0.5	0.5	0.5	0.5	0.5	0.5	0.5	0.5	48	7	4	10	19	9	0.5	5	2.0597	1.04244	0.452543	0.344341	34.5	5.10852	0.155801	0.807431	16.75	4.06609	0.0928672	1.03214	1	0	#DIV/0!	#DIV/0!	16.75	4.06609	0.0928672	1.03214	34.5	5.10852	0.155801	0.807431
246	TRUE	Empty	Protein GrpE OS=Mycobacteroides abscessus (strain ATCC 19977 / DSM 44196 / CIP 104536 / JCM 13569 / NCTC 13031 / TMC 1543) OX=561007 GN=grpE PE=3 SV=1	B1MIX4	grpE	24 kDa		unknown	0.5	0.5	0.5	0.5	0.5	0.5	0.5	0.5	0.5	6	6	0.5	0.5	3	0.5	11	5	0.666667	-0.584963	0.575508	0.239949	6.5	2.70044	0.133975	0.872978	9.75	3.2854	0.0985782	1.00622	1	0	#DIV/0!	#DIV/0!	9.75	3.2854	0.0985782	1.00622	6.5	2.70044	0.133975	0.872978
176	TRUE	Empty	PE-PPE domain-containing protein OS=Mycobacteroides abscessus (strain ATCC 19977 / DSM 44196 / CIP 104536 / JCM 13569 / NCTC 13031 / TMC 1543) OX=561007 GN=MAB_0936c PE=4 SV=1	B1MJ72	MAB_0936c	41 kDa		unknown	0.5	0.5	0.5	0.5	0.5	0.5	0.5	0.5	0.5	7	0.5	0.5	0.5	7	3	2	0.5	0.68	-0.556393	0.65655	0.182732	4.25	2.08746	0.355918	0.44865	6.25	2.64386	0.107892	0.967011	1	0	#DIV/0!	#DIV/0!	6.25	2.64386	0.107892	0.967011	4.25	2.08746	0.355918	0.44865
23	TRUE	Empty	30S ribosomal protein S19 OS=Mycobacteroides abscessus (strain ATCC 19977 / DSM 44196 / CIP 104536 / JCM 13569 / NCTC 13031 / TMC 1543) OX=561007 GN=rpsS PE=3 SV=1	B1MGE6	rpsS	11 kDa		unknown	0.5	0.5	0.5	0.5	0.5	0.5	0.5	0.5	0.5	0.5	0.5	0.5	0.5	3	0.5	3	0.5	0.285714	-1.80735	0.133975	0.872978	1	0	#DIV/0!	#DIV/0!	3.5	1.80735	0.133975	0.872978	1	0	#DIV/0!	#DIV/0!	3.5	1.80735	0.133975	0.872978	1	0	#DIV/0!	#DIV/0!
134	TRUE	Empty	Hypothetical carbohydrate-phosphate isomerase OS=Mycobacteroides abscessus (strain ATCC 19977 / DSM 44196 / CIP 104536 / JCM 13569 / NCTC 13031 / TMC 1543) OX=561007 GN=MAB_1574 PE=3 SV=1	B1MMU7	MAB_1574	17 kDa		unknown	0.5	0.5	0.5	0.5	0.5	0.5	0.5	0.5	0.5	0.5	24	4	0.5	3	0.5	3	0.5	4.14286	2.05063	0.371062	0.430554	14.5	3.85798	0.276823	0.557798	3.5	1.80735	0.133975	0.872978	1	0	#DIV/0!	#DIV/0!	3.5	1.80735	0.133975	0.872978	14.5	3.85798	0.276823	0.557798
149	TRUE	Empty	Ketol-acid reductoisomerase (NADP(+)) OS=Mycobacteroides abscessus (strain ATCC 19977 / DSM 44196 / CIP 104536 / JCM 13569 / NCTC 13031 / TMC 1543) OX=561007 GN=ilvC PE=3 SV=1	B1MDS8	ilvC	36 kDa		unknown	0.5	0.5	0.5	0.5	0.5	0.5	0.5	0.5	0.5	0.5	0.5	0.5	0.5	2	0.5	2	0.5	0.4	-1.32193	0.133975	0.872978	1	0	#DIV/0!	#DIV/0!	2.5	1.32193	0.133975	0.872978	1	0	#DIV/0!	#DIV/0!	2.5	1.32193	0.133975	0.872978	1	0	#DIV/0!	#DIV/0!
192	TRUE	Empty	Polyribonucleotide nucleotidyltransferase OS=Mycobacteroides abscessus (strain ATCC 19977 / DSM 44196 / CIP 104536 / JCM 13569 / NCTC 13031 / TMC 1543) OX=561007 GN=pnp PE=3 SV=1	B1MD62	pnp	80 kDa		unknown	0.5	0.5	0.5	0.5	0.5	0.5	0.5	0.5	0.5	0.5	3	0.5	0.5	2	0.5	2	0.5	0.9	-0.152003	0.874816	0.0580835	2.25	1.16993	0.355918	0.44865	2.5	1.32193	0.133975	0.872978	1	0	#DIV/0!	#DIV/0!	2.5	1.32193	0.133975	0.872978	2.25	1.16993	0.355918	0.44865
259	TRUE	Empty	Putative Crp/Fnr-family transriptional regulator OS=Mycobacteroides abscessus (strain ATCC 19977 / DSM 44196 / CIP 104536 / JCM 13569 / NCTC 13031 / TMC 1543) OX=561007 GN=MAB_0416c PE=4 SV=1	B1MFW5	MAB_0416c	25 kDa	TRUE	unknown	0.5	0.5	0.5	0.5	0.5	0.5	0.5	0.5	0.5	11	57	0.5	0.5	3	0.5	0.5	3	9.85714	3.30117	0.294564	0.53082	34.5	5.10852	0.260354	0.584436	3.5	1.80735	0.133975	0.872978	1	0	#DIV/0!	#DIV/0!	3.5	1.80735	0.133975	0.872978	34.5	5.10852	0.260354	0.584436
394	TRUE	Empty	Uncharacterized protein OS=Mycobacteroides abscessus (strain ATCC 19977 / DSM 44196 / CIP 104536 / JCM 13569 / NCTC 13031 / TMC 1543) OX=561007 GN=MAB_2103 PE=3 SV=1	B1MPD3	MAB_2103	18 kDa		unknown	0.5	0.5	0.5	0.5	0.5	0.5	0.5	0.5	0.5	0.5	18	4	0.5	2	0.5	0.5	2	4.6	2.20163	0.323928	0.489551	11.5	3.52356	0.254374	0.594528	2.5	1.32193	0.133975	0.872978	1	0	#DIV/0!	#DIV/0!	2.5	1.32193	0.133975	0.872978	11.5	3.52356	0.254374	0.594528
453	TRUE	Empty	Uncharacterized protein OS=Mycobacteroides abscessus (strain ATCC 19977 / DSM 44196 / CIP 104536 / JCM 13569 / NCTC 13031 / TMC 1543) OX=561007 GN=MAB_3464 PE=4 SV=1	B1MET4	MAB_3464	12 kDa		unknown	0.5	0.5	0.5	0.5	0.5	0.5	0.5	0.5	0.5	3	5	0.5	0.5	2	0.5	0.5	2	1.8	0.847997	0.426495	0.370086	4.5	2.16993	0.159417	0.797466	2.5	1.32193	0.133975	0.872978	1	0	#DIV/0!	#DIV/0!	2.5	1.32193	0.133975	0.872978	4.5	2.16993	0.159417	0.797466
56	TRUE	Empty	ATP synthase subunit alpha OS=Mycobacteroides abscessus (strain ATCC 19977 / DSM 44196 / CIP 104536 / JCM 13569 / NCTC 13031 / TMC 1543) OX=561007 GN=atpA PE=3 SV=1	B1MLW0	atpA	59 kDa		unknown	0.5	0.5	0.5	0.5	0.5	0.5	0.5	0.5	0.5	0.5	3	0.5	0.5	0.5	0.5	8	9	0.25	-2	0.209463	0.678892	2.25	1.16993	0.355918	0.44865	9	3.16993	0.135226	0.86894	1	0	#DIV/0!	#DIV/0!	9	3.16993	0.135226	0.86894	2.25	1.16993	0.355918	0.44865
249	TRUE	Empty	Putative ABC transporter solute binding protein OS=Mycobacteroides abscessus (strain ATCC 19977 / DSM 44196 / CIP 104536 / JCM 13569 / NCTC 13031 / TMC 1543) OX=561007 GN=MAB_0577c PE=4 SV=1	B1MGZ1	MAB_0577c	30 kDa		unknown	0.5	0.5	0.5	0.5	0.5	0.5	0.5	0.5	0.5	29	59	16	0.5	0.5	6	7	0.5	7.46429	2.9	0.121053	0.917023	52.25	5.70736	0.0844913	1.07319	7	2.80735	0.136197	0.865833	1	0	#DIV/0!	#DIV/0!	7	2.80735	0.136197	0.865833	52.25	5.70736	0.0844913	1.07319
43	TRUE	Empty	ABM domain-containing protein OS=Mycobacteroides abscessus (strain ATCC 19977 / DSM 44196 / CIP 104536 / JCM 13569 / NCTC 13031 / TMC 1543) OX=561007 GN=MAB_0553c PE=4 SV=1	B1MGW8	MAB_0553c	11 kDa		unknown	0.5	0.5	0.5	0.5	0.5	0.5	0.5	0.5	0.5	25	47	12	0.5	0.5	0.5	6	5	7.04167	2.81592	0.122198	0.912937	42.25	5.40088	0.0840758	1.07533	6	2.58496	0.137171	0.862737	1	0	#DIV/0!	#DIV/0!	6	2.58496	0.137171	0.862737	42.25	5.40088	0.0840758	1.07533
503	TRUE	Empty	Uncharacterized protein OS=Mycobacteroides abscessus (strain ATCC 19977 / DSM 44196 / CIP 104536 / JCM 13569 / NCTC 13031 / TMC 1543) OX=561007 GN=MAB_p03 PE=3 SV=1	B1MAD6	MAB_p03	8 kDa		unknown	0.5	0.5	0.5	0.5	0.5	0.5	0.5	0.5	0.5	0.5	0.5	0.5	0.5	0.5	0.5	6	5	0.166667	-2.58496	0.137171	0.862737	1	0	#DIV/0!	#DIV/0!	6	2.58496	0.137171	0.862737	1	0	#DIV/0!	#DIV/0!	6	2.58496	0.137171	0.862737	1	0	#DIV/0!	#DIV/0!
331	TRUE	Empty	Transketolase OS=Mycobacteroides abscessus (strain ATCC 19977 / DSM 44196 / CIP 104536 / JCM 13569 / NCTC 13031 / TMC 1543) OX=561007 GN=MAB_2759 PE=3 SV=1	B1MC67	MAB_2759	76 kDa		unknown	0.5	0.5	0.5	0.5	0.5	0.5	0.5	0.5	0.5	0.5	0.5	0.5	0.5	0.5	0.5	5	4	0.2	-2.32193	0.13896	0.85711	1	0	#DIV/0!	#DIV/0!	5	2.32193	0.13896	0.85711	1	0	#DIV/0!	#DIV/0!	5	2.32193	0.13896	0.85711	1	0	#DIV/0!	#DIV/0!
152	TRUE	Empty	MaoC-like domain-containing protein OS=Mycobacteroides abscessus (strain ATCC 19977 / DSM 44196 / CIP 104536 / JCM 13569 / NCTC 13031 / TMC 1543) OX=561007 GN=MAB_1506c PE=4 SV=1	B1MMN0	MAB_1506c	17 kDa		unknown	0.5	0.5	0.5	0.5	0.5	0.5	0.5	0.5	0.5	0.5	31	8	0.5	3	0.5	0.5	4	5	2.32193	0.313597	0.503628	20	4.32193	0.236268	0.626595	4	2	0.1428	0.84527	1	0	#DIV/0!	#DIV/0!	4	2	0.1428	0.84527	20	4.32193	0.236268	0.626595
289	TRUE	Empty	Putative transcriptional regulator OS=Mycobacteroides abscessus (strain ATCC 19977 / DSM 44196 / CIP 104536 / JCM 13569 / NCTC 13031 / TMC 1543) OX=561007 GN=MAB_0752c PE=3 SV=1	B1MI26	MAB_0752c	81 kDa		unknown	0.5	0.5	0.5	0.5	0.5	0.5	0.5	0.5	0.5	11	0.5	7	0.5	0.5	4	3	0.5	2.375	1.24793	0.353445	0.451678	9.5	3.24793	0.151395	0.819889	4	2	0.1428	0.84527	1	0	#DIV/0!	#DIV/0!	4	2	0.1428	0.84527	9.5	3.24793	0.151395	0.819889
387	TRUE	Empty	Uncharacterized protein OS=Mycobacteroides abscessus (strain ATCC 19977 / DSM 44196 / CIP 104536 / JCM 13569 / NCTC 13031 / TMC 1543) OX=561007 GN=MAB_1885 PE=4 SV=1	B1MNR7	MAB_1885	19 kDa		unknown	0.5	0.5	0.5	0.5	0.5	0.5	0.5	0.5	0.5	0.5	0.5	0.5	0.5	4	0.5	3	0.5	0.25	-2	0.1428	0.84527	1	0	#DIV/0!	#DIV/0!	4	2	0.1428	0.84527	1	0	#DIV/0!	#DIV/0!	4	2	0.1428	0.84527	1	0	#DIV/0!	#DIV/0!
466	TRUE	Empty	Uncharacterized protein OS=Mycobacteroides abscessus (strain ATCC 19977 / DSM 44196 / CIP 104536 / JCM 13569 / NCTC 13031 / TMC 1543) OX=561007 GN=MAB_3781 PE=4 SV=1	B1MGB1	MAB_3781	30 kDa		unknown	0.5	0.5	0.5	0.5	0.5	0.5	0.5	0.5	0.5	0.5	0.5	0.5	0.5	4	3	0.5	0.5	0.25	-2	0.1428	0.84527	1	0	#DIV/0!	#DIV/0!	4	2	0.1428	0.84527	1	0	#DIV/0!	#DIV/0!	4	2	0.1428	0.84527	1	0	#DIV/0!	#DIV/0!
21	TRUE	Empty	30S ribosomal protein S16 OS=Mycobacteroides abscessus (strain ATCC 19977 / DSM 44196 / CIP 104536 / JCM 13569 / NCTC 13031 / TMC 1543) OX=561007 GN=rpsP PE=3 SV=1	B1MDI6	rpsP	17 kDa		unknown	0.5	0.5	0.5	0.5	0.5	0.5	0.5	0.5	0.5	7	46	5	0.5	0.5	0.5	7	10	3.25	1.70044	0.385243	0.414265	29.25	4.87036	0.228964	0.640234	9	3.16993	0.145116	0.838284	1	0	#DIV/0!	#DIV/0!	9	3.16993	0.145116	0.838284	29.25	4.87036	0.228964	0.640234
323	TRUE	Empty	Thioredoxin OS=Mycobacteroides abscessus (strain ATCC 19977 / DSM 44196 / CIP 104536 / JCM 13569 / NCTC 13031 / TMC 1543) OX=561007 GN=MAB_4941 PE=1 SV=1	B1MMM4	MAB_4941	12 kDa		unknown	0.5	0.5	0.5	0.5	0.5	0.5	0.5	0.5	0.5	37	95	45	8	0.5	0.5	10	7	10.2778	3.36146	0.0621056	1.20687	92.5	6.53138	0.0447343	1.34936	9	3.16993	0.145116	0.838284	1	0	#DIV/0!	#DIV/0!	9	3.16993	0.145116	0.838284	92.5	6.53138	0.0447343	1.34936
7	TRUE	Empty	6-phosphogluconate dehydrogenase Gnd OS=Mycobacteroides abscessus (strain ATCC 19977 / DSM 44196 / CIP 104536 / JCM 13569 / NCTC 13031 / TMC 1543) OX=561007 GN=gnD PE=3 SV=1	B1ME42	gnD	32 kDa		unknown	0.5	0.5	0.5	0.5	0.5	0.5	0.5	0.5	0.5	0.5	0.5	0.5	0.5	0.5	0.5	2	3	0.333333	-1.58496	0.15359	0.813637	1	0	#DIV/0!	#DIV/0!	3	1.58496	0.15359	0.813637	1	0	#DIV/0!	#DIV/0!	3	1.58496	0.15359	0.813637	1	0	#DIV/0!	#DIV/0!
73	TRUE	Empty	Chaperone protein ClpB OS=Mycobacteroides abscessus (strain ATCC 19977 / DSM 44196 / CIP 104536 / JCM 13569 / NCTC 13031 / TMC 1543) OX=561007 GN=clpB PE=3 SV=1	B1MIW7	clpB	92 kDa	TRUE	unknown	0.5	0.5	0.5	0.5	0.5	0.5	0.5	0.5	0.5	0.5	5	0.5	0.5	0.5	0.5	3	2	1.08333	0.115477	0.925436	0.0336535	3.25	1.70044	0.355918	0.44865	3	1.58496	0.15359	0.813637	1	0	#DIV/0!	#DIV/0!	3	1.58496	0.15359	0.813637	3.25	1.70044	0.355918	0.44865
122	TRUE	Empty	Fructose-bisphosphate aldolase OS=Mycobacteroides abscessus (strain ATCC 19977 / DSM 44196 / CIP 104536 / JCM 13569 / NCTC 13031 / TMC 1543) OX=561007 GN=MAB_4254c PE=3 SV=1	B1MIV6	MAB_4254c	37 kDa		unknown	0.5	0.5	0.5	0.5	0.5	0.5	0.5	0.5	0.5	0.5	8	0.5	0.5	2	0.5	0.5	3	1.58333	0.662965	0.672876	0.172065	4.75	2.24793	0.355918	0.44865	3	1.58496	0.15359	0.813637	1	0	#DIV/0!	#DIV/0!	3	1.58496	0.15359	0.813637	4.75	2.24793	0.355918	0.44865
137	TRUE	Empty	Hypothetical HIT-like (Histidine triad) protein OS=Mycobacteroides abscessus (strain ATCC 19977 / DSM 44196 / CIP 104536 / JCM 13569 / NCTC 13031 / TMC 1543) OX=561007 GN=MAB_0676c PE=4 SV=1	B1MHV1	MAB_0676c	15 kDa		unknown	0.5	0.5	0.5	0.5	0.5	0.5	0.5	0.5	0.5	3	17	8	2	2	0.5	3	0.5	5	2.32193	0.135642	0.867605	15	3.90689	0.0871893	1.05954	3	1.58496	0.15359	0.813637	1	0	#DIV/0!	#DIV/0!	3	1.58496	0.15359	0.813637	15	3.90689	0.0871893	1.05954
198	TRUE	Empty	Possible two-component response regulatory protein OS=Mycobacteroides abscessus (strain ATCC 19977 / DSM 44196 / CIP 104536 / JCM 13569 / NCTC 13031 / TMC 1543) OX=561007 GN=MAB_2627c PE=4 SV=1	B1MBT6	MAB_2627c	23 kDa		unknown	0.5	0.5	0.5	0.5	0.5	0.5	0.5	0.5	0.5	10	50	0.5	0.5	0.5	2	3	0.5	10.1667	3.34577	0.288647	0.539633	30.5	4.93074	0.257764	0.588779	3	1.58496	0.15359	0.813637	1	0	#DIV/0!	#DIV/0!	3	1.58496	0.15359	0.813637	30.5	4.93074	0.257764	0.588779
253	TRUE	Empty	Putative aldehyde dehydrogenase OS=Mycobacteroides abscessus (strain ATCC 19977 / DSM 44196 / CIP 104536 / JCM 13569 / NCTC 13031 / TMC 1543) OX=561007 GN=MAB_4203 PE=3 SV=1	B1MIQ5	MAB_4203	51 kDa		unknown	0.5	0.5	0.5	0.5	0.5	0.5	0.5	0.5	0.5	4	8	2	0.5	0.5	0.5	2	3	2.41667	1.27302	0.266941	0.573585	7.25	2.85798	0.102827	0.987895	3	1.58496	0.15359	0.813637	1	0	#DIV/0!	#DIV/0!	3	1.58496	0.15359	0.813637	7.25	2.85798	0.102827	0.987895
340	TRUE	Empty	Uncharacterized protein OS=Mycobacteroides abscessus (strain ATCC 19977 / DSM 44196 / CIP 104536 / JCM 13569 / NCTC 13031 / TMC 1543) OX=561007 GN=MAB_0325c PE=4 SV=1	B1MFM4	MAB_0325c	20 kDa		unknown	0.5	0.5	0.5	0.5	0.5	0.5	0.5	0.5	0.5	0.5	0.5	0.5	0.5	0.5	0.5	3	2	0.333333	-1.58496	0.15359	0.813637	1	0	#DIV/0!	#DIV/0!	3	1.58496	0.15359	0.813637	1	0	#DIV/0!	#DIV/0!	3	1.58496	0.15359	0.813637	1	0	#DIV/0!	#DIV/0!
369	TRUE	Empty	Uncharacterized protein OS=Mycobacteroides abscessus (strain ATCC 19977 / DSM 44196 / CIP 104536 / JCM 13569 / NCTC 13031 / TMC 1543) OX=561007 GN=MAB_1264 PE=4 SV=1	B1MKR0	MAB_1264	13 kDa		unknown	0.5	0.5	0.5	0.5	0.5	0.5	0.5	0.5	0.5	0.5	0.5	0.5	0.5	2	0.5	3	0.5	0.333333	-1.58496	0.15359	0.813637	1	0	#DIV/0!	#DIV/0!	3	1.58496	0.15359	0.813637	1	0	#DIV/0!	#DIV/0!	3	1.58496	0.15359	0.813637	1	0	#DIV/0!	#DIV/0!
386	TRUE	Empty	Uncharacterized protein OS=Mycobacteroides abscessus (strain ATCC 19977 / DSM 44196 / CIP 104536 / JCM 13569 / NCTC 13031 / TMC 1543) OX=561007 GN=MAB_1769 PE=4 SV=1	B1MNF3	MAB_1769	10 kDa		unknown	0.5	0.5	0.5	0.5	0.5	0.5	0.5	0.5	0.5	0.5	7	0.5	0.5	0.5	0.5	3	2	1.41667	0.5025	0.731245	0.135937	4.25	2.08746	0.355918	0.44865	3	1.58496	0.15359	0.813637	1	0	#DIV/0!	#DIV/0!	3	1.58496	0.15359	0.813637	4.25	2.08746	0.355918	0.44865
171	TRUE	Empty	Nucleoid-associated protein MAB_0319 OS=Mycobacteroides abscessus (strain ATCC 19977 / DSM 44196 / CIP 104536 / JCM 13569 / NCTC 13031 / TMC 1543) OX=561007 GN=MAB_0319 PE=3 SV=1	B1MFL8	MAB_0319	11 kDa		unknown	0.5	0.5	0.5	0.5	0.5	0.5	0.5	0.5	0.5	13	25	5	0.5	0.5	0.5	8	5	3.10714	1.63559	0.241566	0.616965	21.75	4.44294	0.101615	0.993043	7	2.80735	0.15359	0.813637	1	0	#DIV/0!	#DIV/0!	7	2.80735	0.15359	0.813637	21.75	4.44294	0.101615	0.993043
349	TRUE	Empty	Uncharacterized protein OS=Mycobacteroides abscessus (strain ATCC 19977 / DSM 44196 / CIP 104536 / JCM 13569 / NCTC 13031 / TMC 1543) OX=561007 GN=MAB_0710 PE=4 SV=1	B1MHY4	MAB_0710	22 kDa		unknown	0.5	0.5	0.5	0.5	0.5	0.5	0.5	0.5	0.5	0.5	11	11	7	3	12	3	0.5	1.59459	0.67319	0.466762	0.330905	14.75	3.88264	0.0322352	1.49167	9.25	3.20945	0.153854	0.812892	1	0	#DIV/0!	#DIV/0!	9.25	3.20945	0.153854	0.812892	14.75	3.88264	0.0322352	1.49167
274	TRUE	Empty	Putative membrane protein, MmpS family OS=Mycobacteroides abscessus (strain ATCC 19977 / DSM 44196 / CIP 104536 / JCM 13569 / NCTC 13031 / TMC 1543) OX=561007 GN=MAB_1963 PE=4 SV=1	B1MNZ4	MAB_1963	30 kDa		unknown	0.5	0.5	0.5	0.5	0.5	0.5	0.5	0.5	0.5	6	0.5	0.5	0.5	5	3	0.5	0.5	0.833333	-0.263034	0.837827	0.0768456	3.75	1.90689	0.355918	0.44865	4.5	2.16993	0.159417	0.797466	1	0	#DIV/0!	#DIV/0!	4.5	2.16993	0.159417	0.797466	3.75	1.90689	0.355918	0.44865
29	TRUE	Empty	50S ribosomal protein L9 OS=Mycobacteroides abscessus (strain ATCC 19977 / DSM 44196 / CIP 104536 / JCM 13569 / NCTC 13031 / TMC 1543) OX=561007 GN=rplI PE=3 SV=1	B1MMH9	rplI	16 kDa		unknown	0.5	0.5	0.5	0.5	0.5	0.5	0.5	0.5	0.5	10	9	0.5	0.5	8	0.5	0.5	4	1.53846	0.621488	0.599617	0.222126	10	3.32193	0.134964	0.869784	6.5	2.70044	0.174415	0.758416	1	0	#DIV/0!	#DIV/0!	6.5	2.70044	0.174415	0.758416	10	3.32193	0.134964	0.869784
33	TRUE	Empty	50S ribosomal protein L18 OS=Mycobacteroides abscessus (strain ATCC 19977 / DSM 44196 / CIP 104536 / JCM 13569 / NCTC 13031 / TMC 1543) OX=561007 GN=rplR PE=3 SV=1	B1MGC6	rplR	15 kDa		unknown	0.5	0.5	0.5	0.5	0.5	0.5	0.5	0.5	0.5	0.5	0.5	0.5	0.5	3	0.5	6	0.5	0.2	-2.32193	0.176845	0.752406	1	0	#DIV/0!	#DIV/0!	5	2.32193	0.176845	0.752406	1	0	#DIV/0!	#DIV/0!	5	2.32193	0.176845	0.752406	1	0	#DIV/0!	#DIV/0!
18	TRUE	Empty	30S ribosomal protein S9 OS=Mycobacteroides abscessus (strain ATCC 19977 / DSM 44196 / CIP 104536 / JCM 13569 / NCTC 13031 / TMC 1543) OX=561007 GN=rpsI PE=3 SV=1	B1MG80	rpsI	19 kDa		unknown	0.5	0.5	0.5	0.5	0.5	0.5	0.5	0.5	0.5	0.5	28	4	0.5	4	0.5	0.5	2	4.71429	2.23704	0.368535	0.433522	16.5	4.04439	0.287084	0.541991	3.5	1.80735	0.182392	0.738994	1	0	#DIV/0!	#DIV/0!	3.5	1.80735	0.182392	0.738994	16.5	4.04439	0.287084	0.541991
30	TRUE	Empty	50S ribosomal protein L11 OS=Mycobacteroides abscessus (strain ATCC 19977 / DSM 44196 / CIP 104536 / JCM 13569 / NCTC 13031 / TMC 1543) OX=561007 GN=rplK PE=3 SV=1	B1MH86	rplK	15 kDa		unknown	0.5	0.5	0.5	0.5	0.5	0.5	0.5	0.5	0.5	5	11	0.5	0.5	2	0.5	0.5	4	2.42857	1.28011	0.377172	0.423461	8.5	3.08746	0.182392	0.738994	3.5	1.80735	0.182392	0.738994	1	0	#DIV/0!	#DIV/0!	3.5	1.80735	0.182392	0.738994	8.5	3.08746	0.182392	0.738994
153	TRUE	Empty	MaoC-like domain-containing protein OS=Mycobacteroides abscessus (strain ATCC 19977 / DSM 44196 / CIP 104536 / JCM 13569 / NCTC 13031 / TMC 1543) OX=561007 GN=MAB_3897c PE=4 SV=1	B1MH90	MAB_3897c	15 kDa		unknown	0.5	0.5	0.5	0.5	0.5	0.5	0.5	0.5	0.5	2	26	7	2	2	0.5	4	0.5	5.28571	2.4021	0.241092	0.617818	18.5	4.20945	0.176075	0.754302	3.5	1.80735	0.182392	0.738994	1	0	#DIV/0!	#DIV/0!	3.5	1.80735	0.182392	0.738994	18.5	4.20945	0.176075	0.754302
378	TRUE	Empty	Uncharacterized protein OS=Mycobacteroides abscessus (strain ATCC 19977 / DSM 44196 / CIP 104536 / JCM 13569 / NCTC 13031 / TMC 1543) OX=561007 GN=MAB_1586c PE=4 SV=1	B1MMV9	MAB_1586c	8 kDa		unknown	0.5	0.5	0.5	0.5	0.5	0.5	0.5	0.5	0.5	6	25	5	0.5	0.5	0.5	2	4	5.21429	2.38247	0.227598	0.642832	18.25	4.18982	0.162978	0.78787	3.5	1.80735	0.182392	0.738994	1	0	#DIV/0!	#DIV/0!	3.5	1.80735	0.182392	0.738994	18.25	4.18982	0.162978	0.78787
284	TRUE	Empty	Putative pyridoxamine 5'-phosphate oxidase-related protein OS=Mycobacteroides abscessus (strain ATCC 19977 / DSM 44196 / CIP 104536 / JCM 13569 / NCTC 13031 / TMC 1543) OX=561007 GN=MAB_2221 PE=4 SV=1	B1MAN1	MAB_2221	16 kDa		unknown	0.5	0.5	0.5	0.5	0.5	0.5	0.5	0.5	0.5	0.5	18	0.5	0.5	5	0.5	0.5	13	1.02632	0.0374747	0.981864	0.00794875	9.75	3.2854	0.355918	0.44865	9.5	3.24793	0.199414	0.700244	1	0	#DIV/0!	#DIV/0!	9.5	3.24793	0.199414	0.700244	9.75	3.2854	0.355918	0.44865
288	TRUE	Empty	Putative short-chain dehydrogenase/reductase OS=Mycobacteroides abscessus (strain ATCC 19977 / DSM 44196 / CIP 104536 / JCM 13569 / NCTC 13031 / TMC 1543) OX=561007 GN=MAB_4604c PE=3 SV=1	B1ML28	MAB_4604c	29 kDa		unknown	0.5	0.5	0.5	0.5	0.5	0.5	0.5	0.5	0.5	6	10	6	0.5	0.5	0.5	3	11	1.5	0.584963	0.574785	0.240495	11.25	3.49185	0.0392404	1.40627	7.5	2.90689	0.23921	0.621221	1	0	#DIV/0!	#DIV/0!	7.5	2.90689	0.23921	0.621221	11.25	3.49185	0.0392404	1.40627
495	TRUE	Empty	Uncharacterized protein OS=Mycobacteroides abscessus (strain ATCC 19977 / DSM 44196 / CIP 104536 / JCM 13569 / NCTC 13031 / TMC 1543) OX=561007 GN=MAB_4576c PE=4 SV=1	B1ML00	MAB_4576c	13 kDa		unknown	0.5	0.5	0.5	0.5	0.5	0.5	0.5	0.5	0.5	6	0.5	3	5	7	2	0.5	0.5	1.45	0.536053	0.587186	0.231224	7.25	2.85798	0.0421082	1.37563	5	2.32193	0.242022	0.616145	1	0	#DIV/0!	#DIV/0!	5	2.32193	0.242022	0.616145	7.25	2.85798	0.0421082	1.37563
8	TRUE	Empty	6-phosphogluconate dehydrogenase, decarboxylating OS=Mycobacteroides abscessus (strain ATCC 19977 / DSM 44196 / CIP 104536 / JCM 13569 / NCTC 13031 / TMC 1543) OX=561007 GN=MAB_2413c PE=3 SV=1	B1MB73	MAB_2413c	52 kDa		unknown	0.5	0.5	0.5	0.5	0.5	0.5	0.5	0.5	0.5	0.5	0.5	0.5	0.5	0.5	0.5	2	0.5	0.571429	-0.807355	0.355918	0.44865	1	0	#DIV/0!	#DIV/0!	1.75	0.807355	0.355918	0.44865	1	0	#DIV/0!	#DIV/0!	1.75	0.807355	0.355918	0.44865	1	0	#DIV/0!	#DIV/0!
14	TRUE	Empty	30S ribosomal protein S3 OS=Mycobacteroides abscessus (strain ATCC 19977 / DSM 44196 / CIP 104536 / JCM 13569 / NCTC 13031 / TMC 1543) OX=561007 GN=rpsC PE=3 SV=1	B1MGE4	rpsC	30 kDa		unknown	0.5	0.5	0.5	0.5	0.5	0.5	0.5	0.5	0.5	0.5	0.5	0.5	0.5	0.5	0.5	0.5	5	0.307692	-1.70044	0.355918	0.44865	1	0	#DIV/0!	#DIV/0!	3.25	1.70044	0.355918	0.44865	1	0	#DIV/0!	#DIV/0!	3.25	1.70044	0.355918	0.44865	1	0	#DIV/0!	#DIV/0!
15	TRUE	Empty	30S ribosomal protein S4 OS=Mycobacteroides abscessus (strain ATCC 19977 / DSM 44196 / CIP 104536 / JCM 13569 / NCTC 13031 / TMC 1543) OX=561007 GN=rpsD PE=3 SV=1	B1MGA0	rpsD	23 kDa		unknown	0.5	0.5	0.5	0.5	0.5	0.5	0.5	0.5	0.5	0.5	0.5	0.5	0.5	0.5	0.5	3	0.5	0.444444	-1.16993	0.355918	0.44865	1	0	#DIV/0!	#DIV/0!	2.25	1.16993	0.355918	0.44865	1	0	#DIV/0!	#DIV/0!	2.25	1.16993	0.355918	0.44865	1	0	#DIV/0!	#DIV/0!
16	TRUE	Empty	30S ribosomal protein S5 OS=Mycobacteroides abscessus (strain ATCC 19977 / DSM 44196 / CIP 104536 / JCM 13569 / NCTC 13031 / TMC 1543) OX=561007 GN=rpsE PE=3 SV=1	B1MGC5	rpsE	23 kDa		unknown	0.5	0.5	0.5	0.5	0.5	0.5	0.5	0.5	0.5	0.5	4	0.5	0.5	0.5	0.5	2	0.5	1.57143	0.652077	0.618261	0.208828	2.75	1.45943	0.355918	0.44865	1.75	0.807355	0.355918	0.44865	1	0	#DIV/0!	#DIV/0!	1.75	0.807355	0.355918	0.44865	2.75	1.45943	0.355918	0.44865
20	TRUE	Empty	30S ribosomal protein S13 OS=Mycobacteroides abscessus (strain ATCC 19977 / DSM 44196 / CIP 104536 / JCM 13569 / NCTC 13031 / TMC 1543) OX=561007 GN=rpsM PE=3 SV=1	B1MGA2	rpsM	14 kDa		unknown	0.5	0.5	0.5	0.5	0.5	0.5	0.5	0.5	0.5	0.5	0.5	0.5	0.5	0.5	0.5	2	0.5	0.571429	-0.807355	0.355918	0.44865	1	0	#DIV/0!	#DIV/0!	1.75	0.807355	0.355918	0.44865	1	0	#DIV/0!	#DIV/0!	1.75	0.807355	0.355918	0.44865	1	0	#DIV/0!	#DIV/0!
25	TRUE	Empty	50S ribosomal protein L1 OS=Mycobacteroides abscessus (strain ATCC 19977 / DSM 44196 / CIP 104536 / JCM 13569 / NCTC 13031 / TMC 1543) OX=561007 GN=rplA PE=3 SV=1	B1MH85	rplA	25 kDa		unknown	0.5	0.5	0.5	0.5	0.5	0.5	0.5	0.5	0.5	5	9	3	0.5	0.5	0.5	3	0.5	3.88889	1.95936	0.138226	0.859411	8.75	3.12928	0.0742686	1.12919	2.25	1.16993	0.355918	0.44865	1	0	#DIV/0!	#DIV/0!	2.25	1.16993	0.355918	0.44865	8.75	3.12928	0.0742686	1.12919
26	TRUE	Empty	50S ribosomal protein L3 OS=Mycobacteroides abscessus (strain ATCC 19977 / DSM 44196 / CIP 104536 / JCM 13569 / NCTC 13031 / TMC 1543) OX=561007 GN=rplC PE=3 SV=1	B1MGF0	rplC	22 kDa		unknown	0.5	0.5	0.5	0.5	0.5	0.5	0.5	0.5	0.5	0.5	0.5	0.5	0.5	0.5	0.5	4	0.5	0.363636	-1.45943	0.355918	0.44865	1	0	#DIV/0!	#DIV/0!	2.75	1.45943	0.355918	0.44865	1	0	#DIV/0!	#DIV/0!	2.75	1.45943	0.355918	0.44865	1	0	#DIV/0!	#DIV/0!
27	TRUE	Empty	50S ribosomal protein L6 OS=Mycobacteroides abscessus (strain ATCC 19977 / DSM 44196 / CIP 104536 / JCM 13569 / NCTC 13031 / TMC 1543) OX=561007 GN=rplF PE=3 SV=1	B1MGC7	rplF	19 kDa		unknown	0.5	0.5	0.5	0.5	0.5	0.5	0.5	0.5	0.5	0.5	0.5	0.5	0.5	2	0.5	0.5	0.5	0.571429	-0.807355	0.355918	0.44865	1	0	#DIV/0!	#DIV/0!	1.75	0.807355	0.355918	0.44865	1	0	#DIV/0!	#DIV/0!	1.75	0.807355	0.355918	0.44865	1	0	#DIV/0!	#DIV/0!
35	TRUE	Empty	50S ribosomal protein L25 OS=Mycobacteroides abscessus (strain ATCC 19977 / DSM 44196 / CIP 104536 / JCM 13569 / NCTC 13031 / TMC 1543) OX=561007 GN=rplY PE=3 SV=1	B1MKD9	rplY	22 kDa		unknown	0.5	0.5	0.5	0.5	0.5	0.5	0.5	0.5	0.5	0.5	0.5	0.5	0.5	0.5	0.5	0.5	3	0.444444	-1.16993	0.355918	0.44865	1	0	#DIV/0!	#DIV/0!	2.25	1.16993	0.355918	0.44865	1	0	#DIV/0!	#DIV/0!	2.25	1.16993	0.355918	0.44865	1	0	#DIV/0!	#DIV/0!
36	TRUE	Empty	50S ribosomal protein L29 OS=Mycobacteroides abscessus (strain ATCC 19977 / DSM 44196 / CIP 104536 / JCM 13569 / NCTC 13031 / TMC 1543) OX=561007 GN=rpmC PE=3 SV=1	B1MGE2	rpmC	9 kDa		unknown	0.5	0.5	0.5	0.5	0.5	0.5	0.5	0.5	0.5	4	13	0.5	0.5	6	0.5	0.5	0.5	2.4	1.26303	0.450836	0.345981	9	3.16993	0.224065	0.649626	3.75	1.90689	0.355918	0.44865	1	0	#DIV/0!	#DIV/0!	3.75	1.90689	0.355918	0.44865	9	3.16993	0.224065	0.649626
54	TRUE	Empty	Argininosuccinate synthase OS=Mycobacteroides abscessus (strain ATCC 19977 / DSM 44196 / CIP 104536 / JCM 13569 / NCTC 13031 / TMC 1543) OX=561007 GN=argG PE=3 SV=1	B1MB02	argG	44 kDa		unknown	0.5	0.5	0.5	0.5	0.5	0.5	0.5	0.5	0.5	0.5	0.5	0.5	0.5	2	0.5	0.5	0.5	0.571429	-0.807355	0.355918	0.44865	1	0	#DIV/0!	#DIV/0!	1.75	0.807355	0.355918	0.44865	1	0	#DIV/0!	#DIV/0!	1.75	0.807355	0.355918	0.44865	1	0	#DIV/0!	#DIV/0!
60	TRUE	Empty	Bac_luciferase domain-containing protein OS=Mycobacteroides abscessus (strain ATCC 19977 / DSM 44196 / CIP 104536 / JCM 13569 / NCTC 13031 / TMC 1543) OX=561007 GN=MAB_3778 PE=4 SV=1	B1MGA8	MAB_3778	29 kDa		unknown	0.5	0.5	0.5	0.5	0.5	0.5	0.5	0.5	0.5	2	33	0.5	0.5	0.5	0.5	3	0.5	8	3	0.364736	0.438022	18	4.16993	0.329325	0.482375	2.25	1.16993	0.355918	0.44865	1	0	#DIV/0!	#DIV/0!	2.25	1.16993	0.355918	0.44865	18	4.16993	0.329325	0.482375
76	TRUE	Empty	Citrate synthase OS=Mycobacteroides abscessus (strain ATCC 19977 / DSM 44196 / CIP 104536 / JCM 13569 / NCTC 13031 / TMC 1543) OX=561007 GN=MAB_0944 PE=3 SV=1	B1MJ80	MAB_0944	48 kDa		unknown	0.5	0.5	0.5	0.5	0.5	0.5	0.5	0.5	0.5	0.5	4	0.5	0.5	2	0.5	0.5	0.5	1.57143	0.652077	0.618261	0.208828	2.75	1.45943	0.355918	0.44865	1.75	0.807355	0.355918	0.44865	1	0	#DIV/0!	#DIV/0!	1.75	0.807355	0.355918	0.44865	2.75	1.45943	0.355918	0.44865
79	TRUE	Empty	CsbD domain-containing protein OS=Mycobacteroides abscessus (strain ATCC 19977 / DSM 44196 / CIP 104536 / JCM 13569 / NCTC 13031 / TMC 1543) OX=561007 GN=MAB_2518 PE=3 SV=1	B1MBH8	MAB_2518	8 kDa	TRUE	unknown	0.5	0.5	0.5	0.5	0.5	0.5	0.5	0.5	0.5	0.5	0.5	0.5	0.5	0.5	0.5	4	0.5	0.363636	-1.45943	0.355918	0.44865	1	0	#DIV/0!	#DIV/0!	2.75	1.45943	0.355918	0.44865	1	0	#DIV/0!	#DIV/0!	2.75	1.45943	0.355918	0.44865	1	0	#DIV/0!	#DIV/0!
84	TRUE	Empty	Cytochrome aa3 subunit 2 OS=Mycobacteroides abscessus (strain ATCC 19977 / DSM 44196 / CIP 104536 / JCM 13569 / NCTC 13031 / TMC 1543) OX=561007 GN=MAB_1961 PE=4 SV=1	B1MNZ2	MAB_1961	39 kDa		unknown	0.5	0.5	0.5	0.5	0.5	0.5	0.5	0.5	0.5	0.5	0.5	0.5	0.5	2	0.5	0.5	0.5	0.571429	-0.807355	0.355918	0.44865	1	0	#DIV/0!	#DIV/0!	1.75	0.807355	0.355918	0.44865	1	0	#DIV/0!	#DIV/0!	1.75	0.807355	0.355918	0.44865	1	0	#DIV/0!	#DIV/0!
88	TRUE	Empty	Dihydrolipoamide acetyltransferase component of pyruvate dehydrogenase complex OS=Mycobacteroides abscessus (strain ATCC 19977 / DSM 44196 / CIP 104536 / JCM 13569 / NCTC 13031 / TMC 1543) OX=561007 GN=MAB_1945c PE=3 SV=1	B1MNX6	MAB_1945c	58 kDa		unknown	0.5	0.5	0.5	0.5	0.5	0.5	0.5	0.5	0.5	0.5	0.5	0.5	0.5	0.5	0.5	0.5	4	0.363636	-1.45943	0.355918	0.44865	1	0	#DIV/0!	#DIV/0!	2.75	1.45943	0.355918	0.44865	1	0	#DIV/0!	#DIV/0!	2.75	1.45943	0.355918	0.44865	1	0	#DIV/0!	#DIV/0!
113	TRUE	Empty	Enoyl-[acyl-carrier-protein] reductase [NADH] OS=Mycobacteroides abscessus (strain ATCC 19977 / DSM 44196 / CIP 104536 / JCM 13569 / NCTC 13031 / TMC 1543) OX=561007 GN=MAB_2722c PE=1 SV=1	B1MC30	MAB_2722c	29 kDa		unknown	0.5	0.5	0.5	0.5	0.5	0.5	0.5	0.5	0.5	0.5	0.5	0.5	0.5	0.5	0.5	0.5	2	0.571429	-0.807355	0.355918	0.44865	1	0	#DIV/0!	#DIV/0!	1.75	0.807355	0.355918	0.44865	1	0	#DIV/0!	#DIV/0!	1.75	0.807355	0.355918	0.44865	1	0	#DIV/0!	#DIV/0!
114	TRUE	Empty	Error-prone DNA polymerase OS=Mycobacteroides abscessus (strain ATCC 19977 / DSM 44196 / CIP 104536 / JCM 13569 / NCTC 13031 / TMC 1543) OX=561007 GN=dnaE2 PE=3 SV=1	B1MG32	dnaE2	117 kDa		unknown	0.5	0.5	0.5	0.5	0.5	0.5	0.5	0.5	0.5	0.5	0.5	0.5	0.5	0.5	7	0.5	0.5	0.235294	-2.08746	0.355918	0.44865	1	0	#DIV/0!	#DIV/0!	4.25	2.08746	0.355918	0.44865	1	0	#DIV/0!	#DIV/0!	4.25	2.08746	0.355918	0.44865	1	0	#DIV/0!	#DIV/0!
117	TRUE	Empty	Fe-S_biosyn domain-containing protein OS=Mycobacteroides abscessus (strain ATCC 19977 / DSM 44196 / CIP 104536 / JCM 13569 / NCTC 13031 / TMC 1543) OX=561007 GN=MAB_1957 PE=4 SV=1	B1MNY8	MAB_1957	13 kDa		unknown	0.5	0.5	0.5	0.5	0.5	0.5	0.5	0.5	0.5	3	22	8	2	4	0.5	0.5	0.5	6.36364	2.66985	0.166886	0.77758	17.5	4.12928	0.123558	0.908129	2.75	1.45943	0.355918	0.44865	1	0	#DIV/0!	#DIV/0!	2.75	1.45943	0.355918	0.44865	17.5	4.12928	0.123558	0.908129
133	TRUE	Empty	HTH cro/C1-type domain-containing protein OS=Mycobacteroides abscessus (strain ATCC 19977 / DSM 44196 / CIP 104536 / JCM 13569 / NCTC 13031 / TMC 1543) OX=561007 GN=MAB_4885 PE=4 SV=1	B1MMG8	MAB_4885	16 kDa		unknown	0.5	0.5	0.5	0.5	0.5	0.5	0.5	0.5	0.5	0.5	0.5	8	0.5	0.5	0.5	0.5	6	1.26667	0.341037	0.836858	0.0773482	4.75	2.24793	0.355918	0.44865	3.75	1.90689	0.355918	0.44865	1	0	#DIV/0!	#DIV/0!	3.75	1.90689	0.355918	0.44865	4.75	2.24793	0.355918	0.44865
135	TRUE	Empty	Hypothetical conserved membrane protein PknM or conserved lipoprotein LppH OS=Mycobacteroides abscessus (strain ATCC 19977 / DSM 44196 / CIP 104536 / JCM 13569 / NCTC 13031 / TMC 1543) OX=561007 GN=MAB_0358 PE=4 SV=1	B1MFQ7	MAB_0358	24 kDa		unknown	0.5	0.5	0.5	0.5	0.5	0.5	0.5	0.5	0.5	0.5	4	0.5	0.5	2	0.5	0.5	0.5	1.57143	0.652077	0.618261	0.208828	2.75	1.45943	0.355918	0.44865	1.75	0.807355	0.355918	0.44865	1	0	#DIV/0!	#DIV/0!	1.75	0.807355	0.355918	0.44865	2.75	1.45943	0.355918	0.44865
142.1	TRUE	Empty	Hypothetical PE family protein OS=Mycobacteroides abscessus (strain ATCC 19977 / DSM 44196 / CIP 104536 / JCM 13569 / NCTC 13031 / TMC 1543) OX=561007 GN=MAB_2229c PE=4 SV=1	B1MAN9	MAB_2229c	10 kDa	TRUE	unknown	0.5	0.5	0.5	0.5	0.5	0.5	0.5	0.5	0.5	12	30	11	4	0.5	0.5	0.5	1	22.8	4.51096	0.0493026	1.30713	28.5	4.83289	0.0477774	1.32078	1.25	0.321928	0.355918	0.44865	1	0	#DIV/0!	#DIV/0!	1.25	0.321928	0.355918	0.44865	28.5	4.83289	0.0477774	1.32078
158	TRUE	Empty	MHB domain-containing protein OS=Mycobacteroides abscessus (strain ATCC 19977 / DSM 44196 / CIP 104536 / JCM 13569 / NCTC 13031 / TMC 1543) OX=561007 GN=MAB_1608c PE=4 SV=1	B1MMY1	MAB_1608c	12 kDa		unknown	0.5	0.5	0.5	0.5	0.5	0.5	0.5	0.5	0.5	0.5	0.5	0.5	0.5	2	0.5	0.5	0.5	0.571429	-0.807355	0.355918	0.44865	1	0	#DIV/0!	#DIV/0!	1.75	0.807355	0.355918	0.44865	1	0	#DIV/0!	#DIV/0!	1.75	0.807355	0.355918	0.44865	1	0	#DIV/0!	#DIV/0!
167	TRUE	Empty	N-acetyltransferase domain-containing protein OS=Mycobacteroides abscessus (strain ATCC 19977 / DSM 44196 / CIP 104536 / JCM 13569 / NCTC 13031 / TMC 1543) OX=561007 GN=MAB_3942 PE=4 SV=1	B1MHD5	MAB_3942	12 kDa		unknown	0.5	0.5	0.5	0.5	0.5	0.5	0.5	0.5	0.5	3	22	3	0.5	2	0.5	0.5	0.5	8.14286	3.02554	0.258464	0.5876	14.25	3.83289	0.232834	0.632953	1.75	0.807355	0.355918	0.44865	1	0	#DIV/0!	#DIV/0!	1.75	0.807355	0.355918	0.44865	14.25	3.83289	0.232834	0.632953
170	TRUE	Empty	NlpC/P60 domain-containing protein OS=Mycobacteroides abscessus (strain ATCC 19977 / DSM 44196 / CIP 104536 / JCM 13569 / NCTC 13031 / TMC 1543) OX=561007 GN=MAB_3664 PE=3 SV=1	B1MFZ3	MAB_3664	44 kDa		unknown	0.5	0.5	0.5	0.5	0.5	0.5	0.5	0.5	0.5	0.5	0.5	0.5	0.5	0.5	0.5	0.5	2	0.571429	-0.807355	0.355918	0.44865	1	0	#DIV/0!	#DIV/0!	1.75	0.807355	0.355918	0.44865	1	0	#DIV/0!	#DIV/0!	1.75	0.807355	0.355918	0.44865	1	0	#DIV/0!	#DIV/0!
174	TRUE	Empty	PE domain-containing protein OS=Mycobacteroides abscessus (strain ATCC 19977 / DSM 44196 / CIP 104536 / JCM 13569 / NCTC 13031 / TMC 1543) OX=561007 GN=MAB_0149c PE=4 SV=1	B1MEI5	MAB_0149c	14 kDa		unknown	0.5	0.5	0.5	0.5	0.5	0.5	0.5	0.5	0.5	2	9	0.5	0.5	2	0.5	0.5	0.5	3.42857	1.77761	0.343212	0.464438	6	2.58496	0.264414	0.577715	1.75	0.807355	0.355918	0.44865	1	0	#DIV/0!	#DIV/0!	1.75	0.807355	0.355918	0.44865	6	2.58496	0.264414	0.577715
177	TRUE	Empty	Peptidase_M78 domain-containing protein OS=Mycobacteroides abscessus (strain ATCC 19977 / DSM 44196 / CIP 104536 / JCM 13569 / NCTC 13031 / TMC 1543) OX=561007 GN=MAB_0441 PE=4 SV=1	B1MGK6	MAB_0441	46 kDa		unknown	0.5	0.5	0.5	0.5	0.5	0.5	0.5	0.5	0.5	0.5	0.5	0.5	0.5	0.5	6	0.5	0.5	0.266667	-1.90689	0.355918	0.44865	1	0	#DIV/0!	#DIV/0!	3.75	1.90689	0.355918	0.44865	1	0	#DIV/0!	#DIV/0!	3.75	1.90689	0.355918	0.44865	1	0	#DIV/0!	#DIV/0!
183	TRUE	Empty	Phosphoenolpyruvate carboxykinase [GTP] OS=Mycobacteroides abscessus (strain ATCC 19977 / DSM 44196 / CIP 104536 / JCM 13569 / NCTC 13031 / TMC 1543) OX=561007 GN=pckG PE=3 SV=1	B1MK64	pckG	67 kDa		unknown	0.5	0.5	0.5	0.5	0.5	0.5	0.5	0.5	0.5	0.5	3	0.5	0.5	0.5	0.5	2	0.5	1.28571	0.36257	0.743299	0.128837	2.25	1.16993	0.355918	0.44865	1.75	0.807355	0.355918	0.44865	1	0	#DIV/0!	#DIV/0!	1.75	0.807355	0.355918	0.44865	2.25	1.16993	0.355918	0.44865
190	TRUE	Empty	PknH_C domain-containing protein OS=Mycobacteroides abscessus (strain ATCC 19977 / DSM 44196 / CIP 104536 / JCM 13569 / NCTC 13031 / TMC 1543) OX=561007 GN=MAB_1833 PE=4 SV=1	B1MNL5	MAB_1833	23 kDa		unknown	0.5	0.5	0.5	0.5	0.5	0.5	0.5	0.5	0.5	0.5	0.5	0.5	0.5	3	0.5	0.5	0.5	0.444444	-1.16993	0.355918	0.44865	1	0	#DIV/0!	#DIV/0!	2.25	1.16993	0.355918	0.44865	1	0	#DIV/0!	#DIV/0!	2.25	1.16993	0.355918	0.44865	1	0	#DIV/0!	#DIV/0!
191	TRUE	Empty	PknH_C domain-containing protein OS=Mycobacteroides abscessus (strain ATCC 19977 / DSM 44196 / CIP 104536 / JCM 13569 / NCTC 13031 / TMC 1543) OX=561007 GN=MAB_2419c PE=4 SV=1	B1MB79	MAB_2419c	29 kDa		unknown	0.5	0.5	0.5	0.5	0.5	0.5	0.5	0.5	0.5	0.5	0.5	0.5	0.5	0.5	0.5	0.5	2	0.571429	-0.807355	0.355918	0.44865	1	0	#DIV/0!	#DIV/0!	1.75	0.807355	0.355918	0.44865	1	0	#DIV/0!	#DIV/0!	1.75	0.807355	0.355918	0.44865	1	0	#DIV/0!	#DIV/0!
196	TRUE	Empty	Possible thiamineS OS=Mycobacteroides abscessus (strain ATCC 19977 / DSM 44196 / CIP 104536 / JCM 13569 / NCTC 13031 / TMC 1543) OX=561007 GN=MAB_1479 PE=4 SV=1	B1MLY8	MAB_1479	10 kDa		unknown	0.5	0.5	0.5	0.5	0.5	0.5	0.5	0.5	0.5	10	36	14	0.5	0.5	0.5	3	0.5	13.4444	3.74894	0.112655	0.948249	30.25	4.91886	0.0994928	1.00221	2.25	1.16993	0.355918	0.44865	1	0	#DIV/0!	#DIV/0!	2.25	1.16993	0.355918	0.44865	30.25	4.91886	0.0994928	1.00221
200	TRUE	Empty	Probable 3-hydroxybutyryl-CoA dehydrogenase OS=Mycobacteroides abscessus (strain ATCC 19977 / DSM 44196 / CIP 104536 / JCM 13569 / NCTC 13031 / TMC 1543) OX=561007 GN=MAB_4094c PE=4 SV=1	B1MIE6	MAB_4094c	31 kDa		unknown	0.5	0.5	0.5	0.5	0.5	0.5	0.5	0.5	0.5	0.5	0.5	0.5	0.5	0.5	0.5	2	0.5	0.571429	-0.807355	0.355918	0.44865	1	0	#DIV/0!	#DIV/0!	1.75	0.807355	0.355918	0.44865	1	0	#DIV/0!	#DIV/0!	1.75	0.807355	0.355918	0.44865	1	0	#DIV/0!	#DIV/0!
207	TRUE	Empty	Probable cold shock-like protein B CspB OS=Mycobacteroides abscessus (strain ATCC 19977 / DSM 44196 / CIP 104536 / JCM 13569 / NCTC 13031 / TMC 1543) OX=561007 GN=MAB_0872 PE=4 SV=1	B1MJ10	MAB_0872	15 kDa		unknown	0.5	0.5	0.5	0.5	0.5	0.5	0.5	0.5	0.5	2	19	0.5	0.5	0.5	0.5	0.5	3	4.88889	2.28951	0.374092	0.427021	11	3.45943	0.310411	0.508063	2.25	1.16993	0.355918	0.44865	1	0	#DIV/0!	#DIV/0!	2.25	1.16993	0.355918	0.44865	11	3.45943	0.310411	0.508063
221	TRUE	Empty	Probable lipase LipH OS=Mycobacteroides abscessus (strain ATCC 19977 / DSM 44196 / CIP 104536 / JCM 13569 / NCTC 13031 / TMC 1543) OX=561007 GN=MAB_2814 PE=3 SV=1	B1MCC2	MAB_2814	33 kDa		unknown	0.5	0.5	0.5	0.5	0.5	0.5	0.5	0.5	0.5	2	26	0.5	0.5	0.5	0.5	2	0.5	8.28571	3.05063	0.348593	0.457681	14.5	3.85798	0.32234	0.491686	1.75	0.807355	0.355918	0.44865	1	0	#DIV/0!	#DIV/0!	1.75	0.807355	0.355918	0.44865	14.5	3.85798	0.32234	0.491686
222	TRUE	Empty	Probable lipid-transfer protein Ltp1/thiolase OS=Mycobacteroides abscessus (strain ATCC 19977 / DSM 44196 / CIP 104536 / JCM 13569 / NCTC 13031 / TMC 1543) OX=561007 GN=MAB_1864 PE=3 SV=1	B1MNP6	MAB_1864	43 kDa		unknown	0.5	0.5	0.5	0.5	0.5	0.5	0.5	0.5	0.5	0.5	0.5	0.5	0.5	2	0.5	0.5	0.5	0.571429	-0.807355	0.355918	0.44865	1	0	#DIV/0!	#DIV/0!	1.75	0.807355	0.355918	0.44865	1	0	#DIV/0!	#DIV/0!	1.75	0.807355	0.355918	0.44865	1	0	#DIV/0!	#DIV/0!
232	TRUE	Empty	Probable penicillin-binding membrane protein PbpB OS=Mycobacteroides abscessus (strain ATCC 19977 / DSM 44196 / CIP 104536 / JCM 13569 / NCTC 13031 / TMC 1543) OX=561007 GN=MAB_2000 PE=4 SV=1	B1MP31	MAB_2000	69 kDa		unknown	0.5	0.5	0.5	0.5	0.5	0.5	0.5	0.5	0.5	0.5	0.5	0.5	0.5	0.5	0.5	2	0.5	0.571429	-0.807355	0.355918	0.44865	1	0	#DIV/0!	#DIV/0!	1.75	0.807355	0.355918	0.44865	1	0	#DIV/0!	#DIV/0!	1.75	0.807355	0.355918	0.44865	1	0	#DIV/0!	#DIV/0!
248	TRUE	Empty	Protein translocase subunit SecD OS=Mycobacteroides abscessus (strain ATCC 19977 / DSM 44196 / CIP 104536 / JCM 13569 / NCTC 13031 / TMC 1543) OX=561007 GN=secD PE=3 SV=1	B1MCI8	secD	61 kDa		unknown	0.5	0.5	0.5	0.5	0.5	0.5	0.5	0.5	0.5	0.5	0.5	0.5	0.5	12	0.5	0.5	0.5	0.148148	-2.75489	0.355918	0.44865	1	0	#DIV/0!	#DIV/0!	6.75	2.75489	0.355918	0.44865	1	0	#DIV/0!	#DIV/0!	6.75	2.75489	0.355918	0.44865	1	0	#DIV/0!	#DIV/0!
252	TRUE	Empty	Putative acyltransferase OS=Mycobacteroides abscessus (strain ATCC 19977 / DSM 44196 / CIP 104536 / JCM 13569 / NCTC 13031 / TMC 1543) OX=561007 GN=MAB_4002c PE=4 SV=1	B1MHJ5	MAB_4002c	39 kDa		unknown	0.5	0.5	0.5	0.5	0.5	0.5	0.5	0.5	0.5	0.5	0.5	4	0.5	0.5	0.5	6	0.5	0.733333	-0.447459	0.769374	0.113862	2.75	1.45943	0.355918	0.44865	3.75	1.90689	0.355918	0.44865	1	0	#DIV/0!	#DIV/0!	3.75	1.90689	0.355918	0.44865	2.75	1.45943	0.355918	0.44865
254	TRUE	Empty	Putative aminotransferase OS=Mycobacteroides abscessus (strain ATCC 19977 / DSM 44196 / CIP 104536 / JCM 13569 / NCTC 13031 / TMC 1543) OX=561007 GN=MAB_2168 PE=3 SV=1	B1MAH8	MAB_2168	38 kDa	TRUE	unknown	0.5	0.5	0.5	0.5	0.5	0.5	0.5	0.5	0.5	0.5	0.5	0.5	0.5	0.5	0.5	0.5	2	0.571429	-0.807355	0.355918	0.44865	1	0	#DIV/0!	#DIV/0!	1.75	0.807355	0.355918	0.44865	1	0	#DIV/0!	#DIV/0!	1.75	0.807355	0.355918	0.44865	1	0	#DIV/0!	#DIV/0!
258	TRUE	Empty	Putative CarD-like transcriptional regulator OS=Mycobacteroides abscessus (strain ATCC 19977 / DSM 44196 / CIP 104536 / JCM 13569 / NCTC 13031 / TMC 1543) OX=561007 GN=MAB_0568 PE=4 SV=1	B1MGY2	MAB_0568	18 kDa		unknown	0.5	0.5	0.5	0.5	0.5	0.5	0.5	0.5	0.5	7	39	6	0.5	0.5	0.5	4	0.5	9.54545	3.25481	0.229582	0.639062	26.25	4.71425	0.19883	0.701518	2.75	1.45943	0.355918	0.44865	1	0	#DIV/0!	#DIV/0!	2.75	1.45943	0.355918	0.44865	26.25	4.71425	0.19883	0.701518
273	TRUE	Empty	Putative Mce family protein OS=Mycobacteroides abscessus (strain ATCC 19977 / DSM 44196 / CIP 104536 / JCM 13569 / NCTC 13031 / TMC 1543) OX=561007 GN=MAB_1697 PE=4 SV=1	B1MN70	MAB_1697	36 kDa		unknown	0.5	0.5	0.5	0.5	0.5	0.5	0.5	0.5	0.5	0.5	0.5	0.5	0.5	0.5	0.5	2	0.5	0.571429	-0.807355	0.355918	0.44865	1	0	#DIV/0!	#DIV/0!	1.75	0.807355	0.355918	0.44865	1	0	#DIV/0!	#DIV/0!	1.75	0.807355	0.355918	0.44865	1	0	#DIV/0!	#DIV/0!
276	TRUE	Empty	Putative molybdopterin biosynthesis protein OS=Mycobacteroides abscessus (strain ATCC 19977 / DSM 44196 / CIP 104536 / JCM 13569 / NCTC 13031 / TMC 1543) OX=561007 GN=MAB_1079 PE=1 SV=1	B1MK77	MAB_1079	18 kDa		unknown	0.5	0.5	0.5	0.5	0.5	0.5	0.5	0.5	0.5	5	9	6	4	3	0.5	0.5	0.5	5.33333	2.41504	0.00792417	2.10105	12	3.58496	0.00223892	2.64996	2.25	1.16993	0.355918	0.44865	1	0	#DIV/0!	#DIV/0!	2.25	1.16993	0.355918	0.44865	12	3.58496	0.00223892	2.64996
277	TRUE	Empty	Putative monooxygenase OS=Mycobacteroides abscessus (strain ATCC 19977 / DSM 44196 / CIP 104536 / JCM 13569 / NCTC 13031 / TMC 1543) OX=561007 GN=MAB_3775c PE=4 SV=1	B1MGA5	MAB_3775c	46 kDa		unknown	0.5	0.5	0.5	0.5	0.5	0.5	0.5	0.5	0.5	0.5	0.5	0.5	0.5	0.5	0.5	0.5	4	0.363636	-1.45943	0.355918	0.44865	1	0	#DIV/0!	#DIV/0!	2.75	1.45943	0.355918	0.44865	1	0	#DIV/0!	#DIV/0!	2.75	1.45943	0.355918	0.44865	1	0	#DIV/0!	#DIV/0!
278	TRUE	Empty	Putative O-methyltransferase MAB_1361c OS=Mycobacteroides abscessus (strain ATCC 19977 / DSM 44196 / CIP 104536 / JCM 13569 / NCTC 13031 / TMC 1543) OX=561007 GN=MAB_1361c PE=3 SV=1	B1MLM0	MAB_1361c	22 kDa		unknown	0.5	0.5	0.5	0.5	0.5	0.5	0.5	0.5	0.5	0.5	21	0.5	0.5	4	0.5	0.5	0.5	4.09091	2.03242	0.444916	0.351722	11.25	3.49185	0.355918	0.44865	2.75	1.45943	0.355918	0.44865	1	0	#DIV/0!	#DIV/0!	2.75	1.45943	0.355918	0.44865	11.25	3.49185	0.355918	0.44865
292	TRUE	Empty	Putative transposase/integrase OS=Mycobacteroides abscessus (strain ATCC 19977 / DSM 44196 / CIP 104536 / JCM 13569 / NCTC 13031 / TMC 1543) OX=561007 GN=MAB_0444 PE=4 SV=1	B1MGK9	MAB_0444	17 kDa		unknown	0.5	0.5	0.5	0.5	0.5	0.5	0.5	0.5	0.5	0.5	0.5	0.5	0.5	0.5	4	0.5	0.5	0.363636	-1.45943	0.355918	0.44865	1	0	#DIV/0!	#DIV/0!	2.75	1.45943	0.355918	0.44865	1	0	#DIV/0!	#DIV/0!	2.75	1.45943	0.355918	0.44865	1	0	#DIV/0!	#DIV/0!
294	TRUE	Empty	Putative triacylglycerol lipase OS=Mycobacteroides abscessus (strain ATCC 19977 / DSM 44196 / CIP 104536 / JCM 13569 / NCTC 13031 / TMC 1543) OX=561007 GN=MAB_0723c PE=4 SV=1	B1MHZ7	MAB_0723c	66 kDa		unknown	0.5	0.5	0.5	0.5	0.5	0.5	0.5	0.5	0.5	3	3	0.5	0.5	4	0.5	0.5	0.5	1.27273	0.347923	0.752169	0.123684	3.5	1.80735	0.133975	0.872978	2.75	1.45943	0.355918	0.44865	1	0	#DIV/0!	#DIV/0!	2.75	1.45943	0.355918	0.44865	3.5	1.80735	0.133975	0.872978
298	TRUE	Empty	Putative VanY-type carboxypeptidase OS=Mycobacteroides abscessus (strain ATCC 19977 / DSM 44196 / CIP 104536 / JCM 13569 / NCTC 13031 / TMC 1543) OX=561007 GN=MAB_2019 PE=4 SV=1	B1MP50	MAB_2019	21 kDa		unknown	0.5	0.5	0.5	0.5	0.5	0.5	0.5	0.5	0.5	0.5	0.5	0.5	0.5	0.5	2	0.5	0.5	0.571429	-0.807355	0.355918	0.44865	1	0	#DIV/0!	#DIV/0!	1.75	0.807355	0.355918	0.44865	1	0	#DIV/0!	#DIV/0!	1.75	0.807355	0.355918	0.44865	1	0	#DIV/0!	#DIV/0!
308	TRUE	Empty	RNA polymerase-binding protein RbpA OS=Mycobacteroides abscessus (strain ATCC 19977 / DSM 44196 / CIP 104536 / JCM 13569 / NCTC 13031 / TMC 1543) OX=561007 GN=rbpA PE=3 SV=1	B1MAL8	rbpA	13 kDa		unknown	0.5	0.5	0.5	0.5	0.5	0.5	0.5	0.5	0.5	9	38	6	0.5	0.5	0.5	2	0.5	15.2857	3.93411	0.18744	0.727139	26.75	4.74147	0.176004	0.754477	1.75	0.807355	0.355918	0.44865	1	0	#DIV/0!	#DIV/0!	1.75	0.807355	0.355918	0.44865	26.75	4.74147	0.176004	0.754477
312	TRUE	Empty	Septum_form domain-containing protein OS=Mycobacteroides abscessus (strain ATCC 19977 / DSM 44196 / CIP 104536 / JCM 13569 / NCTC 13031 / TMC 1543) OX=561007 GN=MAB_0151c PE=4 SV=1	B1MEI7	MAB_0151c	59 kDa		unknown	0.5	0.5	0.5	0.5	0.5	0.5	0.5	0.5	0.5	5	0.5	0.5	0.5	0.5	0.5	0.5	3	1.44444	0.530515	0.711047	0.148102	3.25	1.70044	0.355918	0.44865	2.25	1.16993	0.355918	0.44865	1	0	#DIV/0!	#DIV/0!	2.25	1.16993	0.355918	0.44865	3.25	1.70044	0.355918	0.44865
314	TRUE	Empty	Short-chain dehydrogenase/reductas OS=Mycobacteroides abscessus (strain ATCC 19977 / DSM 44196 / CIP 104536 / JCM 13569 / NCTC 13031 / TMC 1543) OX=561007 GN=MAB_0368 PE=4 SV=1	B1MFR7	MAB_0368	27 kDa		unknown	0.5	0.5	0.5	0.5	0.5	0.5	0.5	0.5	0.5	0.5	0.5	0.5	0.5	0.5	0.5	0.5	2	0.571429	-0.807355	0.355918	0.44865	1	0	#DIV/0!	#DIV/0!	1.75	0.807355	0.355918	0.44865	1	0	#DIV/0!	#DIV/0!	1.75	0.807355	0.355918	0.44865	1	0	#DIV/0!	#DIV/0!
326	TRUE	Empty	TPM_phosphatase domain-containing protein OS=Mycobacteroides abscessus (strain ATCC 19977 / DSM 44196 / CIP 104536 / JCM 13569 / NCTC 13031 / TMC 1543) OX=561007 GN=MAB_1706c PE=4 SV=1	B1MN79	MAB_1706c	71 kDa		unknown	0.5	0.5	0.5	0.5	0.5	0.5	0.5	0.5	0.5	0.5	0.5	0.5	0.5	2	0.5	0.5	0.5	0.571429	-0.807355	0.355918	0.44865	1	0	#DIV/0!	#DIV/0!	1.75	0.807355	0.355918	0.44865	1	0	#DIV/0!	#DIV/0!	1.75	0.807355	0.355918	0.44865	1	0	#DIV/0!	#DIV/0!
337	TRUE	Empty	Uncharacterized protein OS=Mycobacteroides abscessus (strain ATCC 19977 / DSM 44196 / CIP 104536 / JCM 13569 / NCTC 13031 / TMC 1543) OX=561007 GN=MAB_0218c PE=4 SV=1	B1MEQ4	MAB_0218c	34 kDa		unknown	0.5	0.5	0.5	0.5	0.5	0.5	0.5	0.5	0.5	0.5	0.5	0.5	0.5	0.5	0.5	3	0.5	0.444444	-1.16993	0.355918	0.44865	1	0	#DIV/0!	#DIV/0!	2.25	1.16993	0.355918	0.44865	1	0	#DIV/0!	#DIV/0!	2.25	1.16993	0.355918	0.44865	1	0	#DIV/0!	#DIV/0!
371	TRUE	Empty	Uncharacterized protein OS=Mycobacteroides abscessus (strain ATCC 19977 / DSM 44196 / CIP 104536 / JCM 13569 / NCTC 13031 / TMC 1543) OX=561007 GN=MAB_1298c PE=4 SV=1	B1MLF9	MAB_1298c	16 kDa		unknown	0.5	0.5	0.5	0.5	0.5	0.5	0.5	0.5	0.5	2	25	4	0.5	2	0.5	0.5	0.5	9	3.16993	0.270308	0.568141	15.75	3.97728	0.24718	0.606987	1.75	0.807355	0.355918	0.44865	1	0	#DIV/0!	#DIV/0!	1.75	0.807355	0.355918	0.44865	15.75	3.97728	0.24718	0.606987
372	TRUE	Empty	Uncharacterized protein OS=Mycobacteroides abscessus (strain ATCC 19977 / DSM 44196 / CIP 104536 / JCM 13569 / NCTC 13031 / TMC 1543) OX=561007 GN=MAB_1350 PE=4 SV=1	B1MLL1	MAB_1350	6 kDa		unknown	0.5	0.5	0.5	0.5	0.5	0.5	0.5	0.5	0.5	27	53	14	5	0.5	0.5	5	0.5	15.2308	3.92892	0.0699477	1.15523	49.5	5.62936	0.0592813	1.22708	3.25	1.70044	0.355918	0.44865	1	0	#DIV/0!	#DIV/0!	3.25	1.70044	0.355918	0.44865	49.5	5.62936	0.0592813	1.22708
379	TRUE	Empty	Uncharacterized protein OS=Mycobacteroides abscessus (strain ATCC 19977 / DSM 44196 / CIP 104536 / JCM 13569 / NCTC 13031 / TMC 1543) OX=561007 GN=MAB_1602 PE=4 SV=1	B1MMX5	MAB_1602	19 kDa		unknown	0.5	0.5	0.5	0.5	0.5	0.5	0.5	0.5	0.5	9	33	0.5	0.5	0.5	0.5	2	0.5	12.2857	3.61891	0.246538	0.608116	21.5	4.42626	0.230542	0.63725	1.75	0.807355	0.355918	0.44865	1	0	#DIV/0!	#DIV/0!	1.75	0.807355	0.355918	0.44865	21.5	4.42626	0.230542	0.63725
383	TRUE	Empty	Uncharacterized protein OS=Mycobacteroides abscessus (strain ATCC 19977 / DSM 44196 / CIP 104536 / JCM 13569 / NCTC 13031 / TMC 1543) OX=561007 GN=MAB_1630c PE=4 SV=1	B1MN03	MAB_1630c	13 kDa		unknown	0.5	0.5	0.5	0.5	0.5	0.5	0.5	0.5	0.5	4	6	0.5	0.5	0.5	0.5	0.5	3	2.44444	1.28951	0.319749	0.495191	5.5	2.45943	0.149546	0.825225	2.25	1.16993	0.355918	0.44865	1	0	#DIV/0!	#DIV/0!	2.25	1.16993	0.355918	0.44865	5.5	2.45943	0.149546	0.825225
392	TRUE	Empty	Uncharacterized protein OS=Mycobacteroides abscessus (strain ATCC 19977 / DSM 44196 / CIP 104536 / JCM 13569 / NCTC 13031 / TMC 1543) OX=561007 GN=MAB_1981 PE=4 SV=1	B1MP12	MAB_1981	16 kDa		unknown	0.5	0.5	0.5	0.5	0.5	0.5	0.5	0.5	0.5	13	42	15	0.5	0.5	0.5	0.5	3	15.6667	3.96963	0.108544	0.964394	35.25	5.13955	0.0976392	1.01038	2.25	1.16993	0.355918	0.44865	1	0	#DIV/0!	#DIV/0!	2.25	1.16993	0.355918	0.44865	35.25	5.13955	0.0976392	1.01038
407	TRUE	Empty	Uncharacterized protein OS=Mycobacteroides abscessus (strain ATCC 19977 / DSM 44196 / CIP 104536 / JCM 13569 / NCTC 13031 / TMC 1543) OX=561007 GN=MAB_2488c PE=4 SV=1	B1MBE8	MAB_2488c	11 kDa		unknown	0.5	0.5	0.5	0.5	0.5	0.5	0.5	0.5	0.5	8	0.5	0.5	0.5	0.5	0.5	3	0.5	2.11111	1.078	0.550415	0.25931	4.75	2.24793	0.355918	0.44865	2.25	1.16993	0.355918	0.44865	1	0	#DIV/0!	#DIV/0!	2.25	1.16993	0.355918	0.44865	4.75	2.24793	0.355918	0.44865
472	TRUE	Empty	Uncharacterized protein OS=Mycobacteroides abscessus (strain ATCC 19977 / DSM 44196 / CIP 104536 / JCM 13569 / NCTC 13031 / TMC 1543) OX=561007 GN=MAB_3980 PE=3 SV=1	B1MHH3	MAB_3980	14 kDa		unknown	0.5	0.5	0.5	0.5	0.5	0.5	0.5	0.5	0.5	0.5	0.5	0.5	0.5	0.5	35	0.5	0.5	0.0547945	-4.18982	0.355918	0.44865	1	0	#DIV/0!	#DIV/0!	18.25	4.18982	0.355918	0.44865	1	0	#DIV/0!	#DIV/0!	18.25	4.18982	0.355918	0.44865	1	0	#DIV/0!	#DIV/0!
501	TRUE	Empty	Uncharacterized protein OS=Mycobacteroides abscessus (strain ATCC 19977 / DSM 44196 / CIP 104536 / JCM 13569 / NCTC 13031 / TMC 1543) OX=561007 GN=MAB_4903 PE=4 SV=1	B1MMI6	MAB_4903	15 kDa		unknown	0.5	0.5	0.5	0.5	0.5	0.5	0.5	0.5	0.5	4	0.5	0.5	0.5	3	0.5	0.5	0.5	1.22222	0.289507	0.823881	0.0841356	2.75	1.45943	0.355918	0.44865	2.25	1.16993	0.355918	0.44865	1	0	#DIV/0!	#DIV/0!	2.25	1.16993	0.355918	0.44865	2.75	1.45943	0.355918	0.44865
128	TRUE	Empty	Glycine cleavage system H protein OS=Mycobacteroides abscessus (strain ATCC 19977 / DSM 44196 / CIP 104536 / JCM 13569 / NCTC 13031 / TMC 1543) OX=561007 GN=gcvH PE=3 SV=1	B1MB62	gcvH	14 kDa		unknown	0.5	0.5	0.5	0.5	0.5	0.5	0.5	0.5	0.5	12	26	12	0.5	0.5	0.5	0.5	0.5	25.25	4.65821	0.0591373	1.22814	25.25	4.65821	0.0591373	1.22814	1	0	#DIV/0!	#DIV/0!	1	0	#DIV/0!	#DIV/0!	1	0	#DIV/0!	#DIV/0!	25.25	4.65821	0.0591373	1.22814
155	TRUE	Empty	MbtH-like protein OS=Mycobacteroides abscessus (strain ATCC 19977 / DSM 44196 / CIP 104536 / JCM 13569 / NCTC 13031 / TMC 1543) OX=561007 GN=MAB_4100c PE=4 SV=1	B1MIF2	MAB_4100c	9 kDa		unknown	0.5	0.5	0.5	0.5	0.5	0.5	0.5	0.5	0.5	7	14	6	0.5	0.5	0.5	0.5	0.5	13.75	3.78136	0.0610974	1.21398	13.75	3.78136	0.0610974	1.21398	1	0	#DIV/0!	#DIV/0!	1	0	#DIV/0!	#DIV/0!	1	0	#DIV/0!	#DIV/0!	13.75	3.78136	0.0610974	1.21398
504	TRUE	Empty	UPF0109 protein MAB_3228c OS=Mycobacteroides abscessus (strain ATCC 19977 / DSM 44196 / CIP 104536 / JCM 13569 / NCTC 13031 / TMC 1543) OX=561007 GN=MAB_3228c PE=3 SV=1	B1MDI5	MAB_3228c	8 kDa		unknown	0.5	0.5	0.5	0.5	0.5	0.5	0.5	0.5	0.5	6	13	6	0.5	0.5	0.5	0.5	0.5	12.75	3.67243	0.0615819	1.21055	12.75	3.67243	0.0615819	1.21055	1	0	#DIV/0!	#DIV/0!	1	0	#DIV/0!	#DIV/0!	1	0	#DIV/0!	#DIV/0!	12.75	3.67243	0.0615819	1.21055
9	TRUE	Empty	6-phosphogluconolactonase OS=Mycobacteroides abscessus (strain ATCC 19977 / DSM 44196 / CIP 104536 / JCM 13569 / NCTC 13031 / TMC 1543) OX=561007 GN=pgl PE=1 SV=1	B1MC71	pgl	26 kDa		unknown	0.5	0.5	0.5	0.5	0.5	0.5	0.5	0.5	0.5	8	22	6	3	0.5	0.5	0.5	0.5	19.5	4.2854	0.0704085	1.15238	19.5	4.2854	0.0704085	1.15238	1	0	#DIV/0!	#DIV/0!	1	0	#DIV/0!	#DIV/0!	1	0	#DIV/0!	#DIV/0!	19.5	4.2854	0.0704085	1.15238
385	TRUE	Empty	Uncharacterized protein OS=Mycobacteroides abscessus (strain ATCC 19977 / DSM 44196 / CIP 104536 / JCM 13569 / NCTC 13031 / TMC 1543) OX=561007 GN=MAB_1767 PE=4 SV=1	B1MNF1	MAB_1767	9 kDa		unknown	0.5	0.5	0.5	0.5	0.5	0.5	0.5	0.5	0.5	5	13	5	0.5	0.5	0.5	0.5	0.5	11.75	3.55459	0.0843008	1.07417	11.75	3.55459	0.0843008	1.07417	1	0	#DIV/0!	#DIV/0!	1	0	#DIV/0!	#DIV/0!	1	0	#DIV/0!	#DIV/0!	11.75	3.55459	0.0843008	1.07417
489	TRUE	Empty	Uncharacterized protein OS=Mycobacteroides abscessus (strain ATCC 19977 / DSM 44196 / CIP 104536 / JCM 13569 / NCTC 13031 / TMC 1543) OX=561007 GN=MAB_4420 PE=4 SV=1	B1MJY3	MAB_4420	10 kDa		unknown	0.5	0.5	0.5	0.5	0.5	0.5	0.5	0.5	0.5	13	26	7	0.5	0.5	0.5	0.5	0.5	23.25	4.53916	0.0863396	1.06379	23.25	4.53916	0.0863396	1.06379	1	0	#DIV/0!	#DIV/0!	1	0	#DIV/0!	#DIV/0!	1	0	#DIV/0!	#DIV/0!	23.25	4.53916	0.0863396	1.06379
363	TRUE	Empty	Uncharacterized protein OS=Mycobacteroides abscessus (strain ATCC 19977 / DSM 44196 / CIP 104536 / JCM 13569 / NCTC 13031 / TMC 1543) OX=561007 GN=MAB_1041 PE=4 SV=1	B1MJH5	MAB_1041	16 kDa		unknown	0.5	0.5	0.5	0.5	0.5	0.5	0.5	0.5	0.5	5	20	9	0.5	0.5	0.5	0.5	0.5	17.25	4.10852	0.0992866	1.00311	17.25	4.10852	0.0992866	1.00311	1	0	#DIV/0!	#DIV/0!	1	0	#DIV/0!	#DIV/0!	1	0	#DIV/0!	#DIV/0!	17.25	4.10852	0.0992866	1.00311
494	TRUE	Empty	Uncharacterized protein OS=Mycobacteroides abscessus (strain ATCC 19977 / DSM 44196 / CIP 104536 / JCM 13569 / NCTC 13031 / TMC 1543) OX=561007 GN=MAB_4572c PE=4 SV=1	B1MKZ6	MAB_4572c	17 kDa		unknown	0.5	0.5	0.5	0.5	0.5	0.5	0.5	0.5	0.5	17	37	7	0.5	0.5	0.5	0.5	0.5	30.75	4.94251	0.11113	0.954168	30.75	4.94251	0.11113	0.954168	1	0	#DIV/0!	#DIV/0!	1	0	#DIV/0!	#DIV/0!	1	0	#DIV/0!	#DIV/0!	30.75	4.94251	0.11113	0.954168
22	TRUE	Empty	30S ribosomal protein S17 OS=Mycobacteroides abscessus (strain ATCC 19977 / DSM 44196 / CIP 104536 / JCM 13569 / NCTC 13031 / TMC 1543) OX=561007 GN=rpsQ PE=3 SV=1	B1MGE1	rpsQ	12 kDa		unknown	0.5	0.5	0.5	0.5	0.5	0.5	0.5	0.5	0.5	3	8	0.5	2	0.5	0.5	0.5	0.5	6.75	2.75489	0.127259	0.89531	6.75	2.75489	0.127259	0.89531	1	0	#DIV/0!	#DIV/0!	1	0	#DIV/0!	#DIV/0!	1	0	#DIV/0!	#DIV/0!	6.75	2.75489	0.127259	0.89531
427	TRUE	Empty	Uncharacterized protein OS=Mycobacteroides abscessus (strain ATCC 19977 / DSM 44196 / CIP 104536 / JCM 13569 / NCTC 13031 / TMC 1543) OX=561007 GN=MAB_2867 PE=4 SV=1	B1MCH5	MAB_2867	31 kDa		unknown	0.5	0.5	0.5	0.5	0.5	0.5	0.5	0.5	0.5	5	5	0.5	0.5	0.5	0.5	0.5	0.5	5.5	2.45943	0.133975	0.872978	5.5	2.45943	0.133975	0.872978	1	0	#DIV/0!	#DIV/0!	1	0	#DIV/0!	#DIV/0!	1	0	#DIV/0!	#DIV/0!	5.5	2.45943	0.133975	0.872978
475	TRUE	Empty	Uncharacterized protein OS=Mycobacteroides abscessus (strain ATCC 19977 / DSM 44196 / CIP 104536 / JCM 13569 / NCTC 13031 / TMC 1543) OX=561007 GN=MAB_4000 PE=4 SV=1	B1MHJ3	MAB_4000	9 kDa		unknown	0.5	0.5	0.5	0.5	0.5	0.5	0.5	0.5	0.5	3	3	0.5	0.5	0.5	0.5	0.5	0.5	3.5	1.80735	0.133975	0.872978	3.5	1.80735	0.133975	0.872978	1	0	#DIV/0!	#DIV/0!	1	0	#DIV/0!	#DIV/0!	1	0	#DIV/0!	#DIV/0!	3.5	1.80735	0.133975	0.872978
476	TRUE	Empty	Uncharacterized protein OS=Mycobacteroides abscessus (strain ATCC 19977 / DSM 44196 / CIP 104536 / JCM 13569 / NCTC 13031 / TMC 1543) OX=561007 GN=MAB_4067 PE=4 SV=1	B1MHQ9	MAB_4067	18 kDa		unknown	0.5	0.5	0.5	0.5	0.5	0.5	0.5	0.5	0.5	7	21	4	0.5	0.5	0.5	0.5	0.5	16.25	4.02237	0.140566	0.852121	16.25	4.02237	0.140566	0.852121	1	0	#DIV/0!	#DIV/0!	1	0	#DIV/0!	#DIV/0!	1	0	#DIV/0!	#DIV/0!	16.25	4.02237	0.140566	0.852121
148	TRUE	Empty	Isopentenyl-diphosphate delta-isomerase OS=Mycobacteroides abscessus (strain ATCC 19977 / DSM 44196 / CIP 104536 / JCM 13569 / NCTC 13031 / TMC 1543) OX=561007 GN=fni PE=3 SV=1	B1MDJ9	fni	34 kDa		unknown	0.5	0.5	0.5	0.5	0.5	0.5	0.5	0.5	0.5	0.5	0.5	7	5	0.5	0.5	0.5	0.5	6.5	2.70044	0.144459	0.840256	6.5	2.70044	0.144459	0.840256	1	0	#DIV/0!	#DIV/0!	1	0	#DIV/0!	#DIV/0!	1	0	#DIV/0!	#DIV/0!	6.5	2.70044	0.144459	0.840256
247	TRUE	Empty	Protein lsr2 OS=Mycobacteroides abscessus (strain ATCC 19977 / DSM 44196 / CIP 104536 / JCM 13569 / NCTC 13031 / TMC 1543) OX=561007 GN=MAB_0545 PE=4 SV=1	B1MGW0	MAB_0545	12 kDa		unknown	0.5	0.5	0.5	0.5	0.5	0.5	0.5	0.5	0.5	8	22	3	0.5	0.5	0.5	0.5	0.5	16.75	4.06609	0.152114	0.817831	16.75	4.06609	0.152114	0.817831	1	0	#DIV/0!	#DIV/0!	1	0	#DIV/0!	#DIV/0!	1	0	#DIV/0!	#DIV/0!	16.75	4.06609	0.152114	0.817831
228	TRUE	Empty	Probable nitrogen regulatory protein P-II OS=Mycobacteroides abscessus (strain ATCC 19977 / DSM 44196 / CIP 104536 / JCM 13569 / NCTC 13031 / TMC 1543) OX=561007 GN=MAB_3239c PE=3 SV=1	B1MDJ6	MAB_3239c	12 kDa		unknown	0.5	0.5	0.5	0.5	0.5	0.5	0.5	0.5	0.5	6	21	4	0.5	0.5	0.5	0.5	0.5	15.75	3.97728	0.153893	0.812782	15.75	3.97728	0.153893	0.812782	1	0	#DIV/0!	#DIV/0!	1	0	#DIV/0!	#DIV/0!	1	0	#DIV/0!	#DIV/0!	15.75	3.97728	0.153893	0.812782
181	TRUE	Empty	Peptidyl-prolyl cis-trans isomerase OS=Mycobacteroides abscessus (strain ATCC 19977 / DSM 44196 / CIP 104536 / JCM 13569 / NCTC 13031 / TMC 1543) OX=561007 GN=MAB_0954 PE=3 SV=1	B1MJ90	MAB_0954	13 kDa		unknown	0.5	0.5	0.5	0.5	0.5	0.5	0.5	0.5	0.5	6	35	10	0.5	0.5	0.5	0.5	0.5	25.75	4.6865	0.155851	0.807291	25.75	4.6865	0.155851	0.807291	1	0	#DIV/0!	#DIV/0!	1	0	#DIV/0!	#DIV/0!	1	0	#DIV/0!	#DIV/0!	25.75	4.6865	0.155851	0.807291
119	TRUE	Empty	FeS_assembly_P domain-containing protein OS=Mycobacteroides abscessus (strain ATCC 19977 / DSM 44196 / CIP 104536 / JCM 13569 / NCTC 13031 / TMC 1543) OX=561007 GN=MAB_2744c PE=4 SV=1	B1MC52	MAB_2744c	12 kDa		unknown	0.5	0.5	0.5	0.5	0.5	0.5	0.5	0.5	0.5	6	16	2	0.5	0.5	0.5	0.5	0.5	12.25	3.61471	0.158175	0.800863	12.25	3.61471	0.158175	0.800863	1	0	#DIV/0!	#DIV/0!	1	0	#DIV/0!	#DIV/0!	1	0	#DIV/0!	#DIV/0!	12.25	3.61471	0.158175	0.800863
241	TRUE	Empty	Probable transcriptional regulator, LuxR family OS=Mycobacteroides abscessus (strain ATCC 19977 / DSM 44196 / CIP 104536 / JCM 13569 / NCTC 13031 / TMC 1543) OX=561007 GN=MAB_3891c PE=4 SV=1	B1MH84	MAB_3891c	23 kDa		unknown	0.5	0.5	0.5	0.5	0.5	0.5	0.5	0.5	0.5	10	57	15	0.5	0.5	0.5	0.5	0.5	41.25	5.36632	0.158307	0.8005	41.25	5.36632	0.158307	0.8005	1	0	#DIV/0!	#DIV/0!	1	0	#DIV/0!	#DIV/0!	1	0	#DIV/0!	#DIV/0!	41.25	5.36632	0.158307	0.8005
44	TRUE	Empty	Aconitate hydratase OS=Mycobacteroides abscessus (strain ATCC 19977 / DSM 44196 / CIP 104536 / JCM 13569 / NCTC 13031 / TMC 1543) OX=561007 GN=MAB_2730 PE=3 SV=1	B1MC38	MAB_2730	104 kDa		unknown	0.5	0.5	0.5	0.5	0.5	0.5	0.5	0.5	0.5	4	12	2	0.5	0.5	0.5	0.5	0.5	9.25	3.20945	0.158333	0.800428	9.25	3.20945	0.158333	0.800428	1	0	#DIV/0!	#DIV/0!	1	0	#DIV/0!	#DIV/0!	1	0	#DIV/0!	#DIV/0!	9.25	3.20945	0.158333	0.800428
311	TRUE	Empty	Sensory transduction protein RegX3 OS=Mycobacteroides abscessus (strain ATCC 19977 / DSM 44196 / CIP 104536 / JCM 13569 / NCTC 13031 / TMC 1543) OX=561007 GN=MAB_4047c PE=4 SV=1	B1MHP0	MAB_4047c	25 kDa		unknown	0.5	0.5	0.5	0.5	0.5	0.5	0.5	0.5	0.5	7	35	7	0.5	0.5	0.5	0.5	0.5	24.75	4.62936	0.173758	0.760054	24.75	4.62936	0.173758	0.760054	1	0	#DIV/0!	#DIV/0!	1	0	#DIV/0!	#DIV/0!	1	0	#DIV/0!	#DIV/0!	24.75	4.62936	0.173758	0.760054
469	TRUE	Empty	Uncharacterized protein OS=Mycobacteroides abscessus (strain ATCC 19977 / DSM 44196 / CIP 104536 / JCM 13569 / NCTC 13031 / TMC 1543) OX=561007 GN=MAB_3863 PE=3 SV=1	B1MGJ2	MAB_3863	18 kDa		unknown	0.5	0.5	0.5	0.5	0.5	0.5	0.5	0.5	0.5	4	9	0.5	0.5	0.5	0.5	0.5	0.5	7	2.80735	0.186237	0.729934	7	2.80735	0.186237	0.729934	1	0	#DIV/0!	#DIV/0!	1	0	#DIV/0!	#DIV/0!	1	0	#DIV/0!	#DIV/0!	7	2.80735	0.186237	0.729934
413	TRUE	Empty	Uncharacterized protein OS=Mycobacteroides abscessus (strain ATCC 19977 / DSM 44196 / CIP 104536 / JCM 13569 / NCTC 13031 / TMC 1543) OX=561007 GN=MAB_2692c PE=3 SV=1	B1MC01	MAB_2692c	16 kDa		unknown	0.5	0.5	0.5	0.5	0.5	0.5	0.5	0.5	0.5	5	30	5	0.5	0.5	0.5	0.5	0.5	20.25	4.33985	0.201412	0.695915	20.25	4.33985	0.201412	0.695915	1	0	#DIV/0!	#DIV/0!	1	0	#DIV/0!	#DIV/0!	1	0	#DIV/0!	#DIV/0!	20.25	4.33985	0.201412	0.695915
129	TRUE	Empty	Heparin-binding hemagglutinin (Adhesin) OS=Mycobacteroides abscessus (strain ATCC 19977 / DSM 44196 / CIP 104536 / JCM 13569 / NCTC 13031 / TMC 1543) OX=561007 GN=MAB_4083c PE=4 SV=1	B1MID5	MAB_4083c	23 kDa	TRUE	unknown	0.5	0.5	0.5	0.5	0.5	0.5	0.5	0.5	0.5	11	31	0.5	0.5	0.5	0.5	0.5	0.5	21.5	4.42626	0.203839	0.690713	21.5	4.42626	0.203839	0.690713	1	0	#DIV/0!	#DIV/0!	1	0	#DIV/0!	#DIV/0!	1	0	#DIV/0!	#DIV/0!	21.5	4.42626	0.203839	0.690713
72	TRUE	Empty	Cell division protein FtsZ OS=Mycobacteroides abscessus (strain ATCC 19977 / DSM 44196 / CIP 104536 / JCM 13569 / NCTC 13031 / TMC 1543) OX=561007 GN=ftsZ PE=3 SV=1	B1MP40	ftsZ	39 kDa		unknown	0.5	0.5	0.5	0.5	0.5	0.5	0.5	0.5	0.5	2	5	0.5	0.5	0.5	0.5	0.5	0.5	4	2	0.207031	0.683964	4	2	0.207031	0.683964	1	0	#DIV/0!	#DIV/0!	1	0	#DIV/0!	#DIV/0!	1	0	#DIV/0!	#DIV/0!	4	2	0.207031	0.683964
227	TRUE	Empty	Probable NADPH-dependent FMN reductase OS=Mycobacteroides abscessus (strain ATCC 19977 / DSM 44196 / CIP 104536 / JCM 13569 / NCTC 13031 / TMC 1543) OX=561007 GN=MAB_3417c PE=4 SV=1	B1ME24	MAB_3417c	19 kDa		unknown	0.5	0.5	0.5	0.5	0.5	0.5	0.5	0.5	0.5	2	5	0.5	0.5	0.5	0.5	0.5	0.5	4	2	0.207031	0.683964	4	2	0.207031	0.683964	1	0	#DIV/0!	#DIV/0!	1	0	#DIV/0!	#DIV/0!	1	0	#DIV/0!	#DIV/0!	4	2	0.207031	0.683964
350	TRUE	Empty	Uncharacterized protein OS=Mycobacteroides abscessus (strain ATCC 19977 / DSM 44196 / CIP 104536 / JCM 13569 / NCTC 13031 / TMC 1543) OX=561007 GN=MAB_0729c PE=4 SV=1	B1MI03	MAB_0729c	7 kDa		unknown	0.5	0.5	0.5	0.5	0.5	0.5	0.5	0.5	0.5	0.5	27	9	0.5	0.5	0.5	0.5	0.5	18.5	4.20945	0.210829	0.67607	18.5	4.20945	0.210829	0.67607	1	0	#DIV/0!	#DIV/0!	1	0	#DIV/0!	#DIV/0!	1	0	#DIV/0!	#DIV/0!	18.5	4.20945	0.210829	0.67607
201	TRUE	Empty	Probable acyl-[acyl-carrier protein] desaturase DesA1 OS=Mycobacteroides abscessus (strain ATCC 19977 / DSM 44196 / CIP 104536 / JCM 13569 / NCTC 13031 / TMC 1543) OX=561007 GN=MAB_3354 PE=3 SV=1	B1MDW1	MAB_3354	38 kDa	TRUE	unknown	0.5	0.5	0.5	0.5	0.5	0.5	0.5	0.5	0.5	8	47	6	0.5	0.5	0.5	0.5	0.5	30.75	4.94251	0.212362	0.672923	30.75	4.94251	0.212362	0.672923	1	0	#DIV/0!	#DIV/0!	1	0	#DIV/0!	#DIV/0!	1	0	#DIV/0!	#DIV/0!	30.75	4.94251	0.212362	0.672923
418	TRUE	Empty	Uncharacterized protein OS=Mycobacteroides abscessus (strain ATCC 19977 / DSM 44196 / CIP 104536 / JCM 13569 / NCTC 13031 / TMC 1543) OX=561007 GN=MAB_2756c PE=4 SV=1	B1MC64	MAB_2756c	11 kDa		unknown	0.5	0.5	0.5	0.5	0.5	0.5	0.5	0.5	0.5	4	12	0.5	0.5	0.5	0.5	0.5	0.5	8.5	3.08746	0.215984	0.665578	8.5	3.08746	0.215984	0.665578	1	0	#DIV/0!	#DIV/0!	1	0	#DIV/0!	#DIV/0!	1	0	#DIV/0!	#DIV/0!	8.5	3.08746	0.215984	0.665578
270	TRUE	Empty	Putative malonyl CoA-ACP transacylase FabD OS=Mycobacteroides abscessus (strain ATCC 19977 / DSM 44196 / CIP 104536 / JCM 13569 / NCTC 13031 / TMC 1543) OX=561007 GN=MAB_1879c PE=4 SV=1	B1MNR1	MAB_1879c	32 kDa		unknown	0.5	0.5	0.5	0.5	0.5	0.5	0.5	0.5	0.5	3	9	0.5	0.5	0.5	0.5	0.5	0.5	6.5	2.70044	0.219316	0.658929	6.5	2.70044	0.219316	0.658929	1	0	#DIV/0!	#DIV/0!	1	0	#DIV/0!	#DIV/0!	1	0	#DIV/0!	#DIV/0!	6.5	2.70044	0.219316	0.658929
325	TRUE	Empty	Thioredoxin-like_fold domain-containing protein OS=Mycobacteroides abscessus (strain ATCC 19977 / DSM 44196 / CIP 104536 / JCM 13569 / NCTC 13031 / TMC 1543) OX=561007 GN=MAB_4736 PE=4 SV=1	B1MM19	MAB_4736	23 kDa		unknown	0.5	0.5	0.5	0.5	0.5	0.5	0.5	0.5	0.5	2	6	0.5	0.5	0.5	0.5	0.5	0.5	4.5	2.16993	0.22658	0.644778	4.5	2.16993	0.22658	0.644778	1	0	#DIV/0!	#DIV/0!	1	0	#DIV/0!	#DIV/0!	1	0	#DIV/0!	#DIV/0!	4.5	2.16993	0.22658	0.644778
301	TRUE	Empty	R3H domain-containing protein OS=Mycobacteroides abscessus (strain ATCC 19977 / DSM 44196 / CIP 104536 / JCM 13569 / NCTC 13031 / TMC 1543) OX=561007 GN=MAB_4952c PE=4 SV=1	B1MN94	MAB_4952c	20 kDa		unknown	0.5	0.5	0.5	0.5	0.5	0.5	0.5	0.5	0.5	3	10	0.5	0.5	0.5	0.5	0.5	0.5	7	2.80735	0.229961	0.638345	7	2.80735	0.229961	0.638345	1	0	#DIV/0!	#DIV/0!	1	0	#DIV/0!	#DIV/0!	1	0	#DIV/0!	#DIV/0!	7	2.80735	0.229961	0.638345
302	TRUE	Empty	RecG_wedge domain-containing protein OS=Mycobacteroides abscessus (strain ATCC 19977 / DSM 44196 / CIP 104536 / JCM 13569 / NCTC 13031 / TMC 1543) OX=561007 GN=MAB_2997c PE=4 SV=1	B1MCV4	MAB_2997c	14 kDa		unknown	0.5	0.5	0.5	0.5	0.5	0.5	0.5	0.5	0.5	0.5	10	3	0.5	0.5	0.5	0.5	0.5	7	2.80735	0.229961	0.638345	7	2.80735	0.229961	0.638345	1	0	#DIV/0!	#DIV/0!	1	0	#DIV/0!	#DIV/0!	1	0	#DIV/0!	#DIV/0!	7	2.80735	0.229961	0.638345
425	TRUE	Empty	Uncharacterized protein OS=Mycobacteroides abscessus (strain ATCC 19977 / DSM 44196 / CIP 104536 / JCM 13569 / NCTC 13031 / TMC 1543) OX=561007 GN=MAB_2835 PE=3 SV=1	B1MCE3	MAB_2835	15 kDa		unknown	0.5	0.5	0.5	0.5	0.5	0.5	0.5	0.5	0.5	4	38	5	0.5	0.5	0.5	0.5	0.5	23.75	4.56986	0.241858	0.616439	23.75	4.56986	0.241858	0.616439	1	0	#DIV/0!	#DIV/0!	1	0	#DIV/0!	#DIV/0!	1	0	#DIV/0!	#DIV/0!	23.75	4.56986	0.241858	0.616439
447	TRUE	Empty	Uncharacterized protein OS=Mycobacteroides abscessus (strain ATCC 19977 / DSM 44196 / CIP 104536 / JCM 13569 / NCTC 13031 / TMC 1543) OX=561007 GN=MAB_3377 PE=3 SV=1	B1MDY4	MAB_3377	17 kDa		unknown	0.5	0.5	0.5	0.5	0.5	0.5	0.5	0.5	0.5	6	59	6	0.5	0.5	0.5	0.5	0.5	35.75	5.15987	0.253837	0.595445	35.75	5.15987	0.253837	0.595445	1	0	#DIV/0!	#DIV/0!	1	0	#DIV/0!	#DIV/0!	1	0	#DIV/0!	#DIV/0!	35.75	5.15987	0.253837	0.595445
62	TRUE	Empty	Bacteriophage protein OS=Mycobacteroides abscessus (strain ATCC 19977 / DSM 44196 / CIP 104536 / JCM 13569 / NCTC 13031 / TMC 1543) OX=561007 GN=MAB_1727c PE=4 SV=1	B1MNB1	MAB_1727c	14 kDa		unknown	0.5	0.5	0.5	0.5	0.5	0.5	0.5	0.5	0.5	4	18	0.5	0.5	0.5	0.5	0.5	0.5	11.5	3.52356	0.254374	0.594528	11.5	3.52356	0.254374	0.594528	1	0	#DIV/0!	#DIV/0!	1	0	#DIV/0!	#DIV/0!	1	0	#DIV/0!	#DIV/0!	11.5	3.52356	0.254374	0.594528
415	TRUE	Empty	Uncharacterized protein OS=Mycobacteroides abscessus (strain ATCC 19977 / DSM 44196 / CIP 104536 / JCM 13569 / NCTC 13031 / TMC 1543) OX=561007 GN=MAB_2726c PE=4 SV=1	B1MC34	MAB_2726c	41 kDa	TRUE	unknown	0.5	0.5	0.5	0.5	0.5	0.5	0.5	0.5	0.5	4	45	5	0.5	0.5	0.5	0.5	0.5	27.25	4.76818	0.257954	0.588457	27.25	4.76818	0.257954	0.588457	1	0	#DIV/0!	#DIV/0!	1	0	#DIV/0!	#DIV/0!	1	0	#DIV/0!	#DIV/0!	27.25	4.76818	0.257954	0.588457
356	TRUE	Empty	Uncharacterized protein OS=Mycobacteroides abscessus (strain ATCC 19977 / DSM 44196 / CIP 104536 / JCM 13569 / NCTC 13031 / TMC 1543) OX=561007 GN=MAB_0863 PE=4 SV=1	B1MJ01	MAB_0863	6 kDa		unknown	0.5	0.5	0.5	0.5	0.5	0.5	0.5	0.5	0.5	0.5	14	3	0.5	0.5	0.5	0.5	0.5	9	3.16993	0.260635	0.583967	9	3.16993	0.260635	0.583967	1	0	#DIV/0!	#DIV/0!	1	0	#DIV/0!	#DIV/0!	1	0	#DIV/0!	#DIV/0!	9	3.16993	0.260635	0.583967
13	TRUE	Empty	30S ribosomal protein S2 OS=Mycobacteroides abscessus (strain ATCC 19977 / DSM 44196 / CIP 104536 / JCM 13569 / NCTC 13031 / TMC 1543) OX=561007 GN=rpsB PE=3 SV=1	B1MDF2	rpsB	30 kDa		unknown	0.5	0.5	0.5	0.5	0.5	0.5	0.5	0.5	0.5	2	9	0.5	0.5	0.5	0.5	0.5	0.5	6	2.58496	0.264414	0.577715	6	2.58496	0.264414	0.577715	1	0	#DIV/0!	#DIV/0!	1	0	#DIV/0!	#DIV/0!	1	0	#DIV/0!	#DIV/0!	6	2.58496	0.264414	0.577715
432	TRUE	Empty	Uncharacterized protein OS=Mycobacteroides abscessus (strain ATCC 19977 / DSM 44196 / CIP 104536 / JCM 13569 / NCTC 13031 / TMC 1543) OX=561007 GN=MAB_3035 PE=4 SV=1	B1MCZ2	MAB_3035	25 kDa		unknown	0.5	0.5	0.5	0.5	0.5	0.5	0.5	0.5	0.5	2	21	2	0.5	0.5	0.5	0.5	0.5	12.75	3.67243	0.274657	0.561209	12.75	3.67243	0.274657	0.561209	1	0	#DIV/0!	#DIV/0!	1	0	#DIV/0!	#DIV/0!	1	0	#DIV/0!	#DIV/0!	12.75	3.67243	0.274657	0.561209
49	TRUE	Empty	Alkyl hydroperoxide reductase/ Thiol specific antioxidant/ Mal allergen OS=Mycobacteroides abscessus (strain ATCC 19977 / DSM 44196 / CIP 104536 / JCM 13569 / NCTC 13031 / TMC 1543) OX=561007 GN=MAB_1515c PE=4 SV=1	B1MMN9	MAB_1515c	17 kDa		unknown	0.5	0.5	0.5	0.5	0.5	0.5	0.5	0.5	0.5	6	37	0.5	0.5	0.5	0.5	0.5	0.5	22	4.45943	0.276014	0.559069	22	4.45943	0.276014	0.559069	1	0	#DIV/0!	#DIV/0!	1	0	#DIV/0!	#DIV/0!	1	0	#DIV/0!	#DIV/0!	22	4.45943	0.276014	0.559069
218	TRUE	Empty	Cluster of Probable fatty acid desaturase OS=Mycobacteroides abscessus (strain ATCC 19977 / DSM 44196 / CIP 104536 / JCM 13569 / NCTC 13031 / TMC 1543) OX=561007 GN=MAB_0754c PE=3 SV=1 (B1MI28)	B1MI28	MAB_0754c	38 kDa	TRUE	unknown	0.5	0.5	0.5	0.5	0.5	0.5	0.5	0.5	0.5	4	43	3	0.5	0.5	0.5	0.5	0.5	25.25	4.65821	0.2774	0.556894	25.25	4.65821	0.2774	0.556894	1	0	#DIV/0!	#DIV/0!	1	0	#DIV/0!	#DIV/0!	1	0	#DIV/0!	#DIV/0!	25.25	4.65821	0.2774	0.556894
218.1	TRUE	Empty	Probable fatty acid desaturase OS=Mycobacteroides abscessus (strain ATCC 19977 / DSM 44196 / CIP 104536 / JCM 13569 / NCTC 13031 / TMC 1543) OX=561007 GN=MAB_0754c PE=3 SV=1	B1MI28	MAB_0754c	38 kDa	TRUE	unknown	0.5	0.5	0.5	0.5	0.5	0.5	0.5	0.5	0.5	4	43	3	0.5	0.5	0.5	0.5	0.5	25.25	4.65821	0.2774	0.556894	25.25	4.65821	0.2774	0.556894	1	0	#DIV/0!	#DIV/0!	1	0	#DIV/0!	#DIV/0!	1	0	#DIV/0!	#DIV/0!	25.25	4.65821	0.2774	0.556894
460	TRUE	Empty	Uncharacterized protein OS=Mycobacteroides abscessus (strain ATCC 19977 / DSM 44196 / CIP 104536 / JCM 13569 / NCTC 13031 / TMC 1543) OX=561007 GN=MAB_3524c PE=4 SV=1	B1MEZ4	MAB_3524c	31 kDa		unknown	0.5	0.5	0.5	0.5	0.5	0.5	0.5	0.5	0.5	3	18	0.5	0.5	0.5	0.5	0.5	0.5	11	3.45943	0.279658	0.553372	11	3.45943	0.279658	0.553372	1	0	#DIV/0!	#DIV/0!	1	0	#DIV/0!	#DIV/0!	1	0	#DIV/0!	#DIV/0!	11	3.45943	0.279658	0.553372
68	TRUE	Empty	Carrier domain-containing protein OS=Mycobacteroides abscessus (strain ATCC 19977 / DSM 44196 / CIP 104536 / JCM 13569 / NCTC 13031 / TMC 1543) OX=561007 GN=MAB_1691 PE=4 SV=1	B1MN64	MAB_1691	10 kDa		unknown	0.5	0.5	0.5	0.5	0.5	0.5	0.5	0.5	0.5	0.5	39	5	0.5	0.5	0.5	0.5	0.5	22.5	4.49185	0.29216	0.534379	22.5	4.49185	0.29216	0.534379	1	0	#DIV/0!	#DIV/0!	1	0	#DIV/0!	#DIV/0!	1	0	#DIV/0!	#DIV/0!	22.5	4.49185	0.29216	0.534379
441	TRUE	Empty	Uncharacterized protein OS=Mycobacteroides abscessus (strain ATCC 19977 / DSM 44196 / CIP 104536 / JCM 13569 / NCTC 13031 / TMC 1543) OX=561007 GN=MAB_3248c PE=4 SV=1	B1MDK5	MAB_3248c	12 kDa		unknown	0.5	0.5	0.5	0.5	0.5	0.5	0.5	0.5	0.5	0.5	26	3	0.5	0.5	0.5	0.5	0.5	15	3.90689	0.301621	0.520539	15	3.90689	0.301621	0.520539	1	0	#DIV/0!	#DIV/0!	1	0	#DIV/0!	#DIV/0!	1	0	#DIV/0!	#DIV/0!	15	3.90689	0.301621	0.520539
275	TRUE	Empty	Putative methyltransferase OS=Mycobacteroides abscessus (strain ATCC 19977 / DSM 44196 / CIP 104536 / JCM 13569 / NCTC 13031 / TMC 1543) OX=561007 GN=MAB_2973c PE=4 SV=1	B1MCT0	MAB_2973c	28 kDa		unknown	0.5	0.5	0.5	0.5	0.5	0.5	0.5	0.5	0.5	2	17	0.5	0.5	0.5	0.5	0.5	0.5	10	3.32193	0.305285	0.515295	10	3.32193	0.305285	0.515295	1	0	#DIV/0!	#DIV/0!	1	0	#DIV/0!	#DIV/0!	1	0	#DIV/0!	#DIV/0!	10	3.32193	0.305285	0.515295
506	TRUE	Empty	UPF0336 protein MAB_3898c OS=Mycobacteroides abscessus (strain ATCC 19977 / DSM 44196 / CIP 104536 / JCM 13569 / NCTC 13031 / TMC 1543) OX=561007 GN=MAB_3898c PE=3 SV=1	B1MH91	MAB_3898c	17 kDa		unknown	0.5	0.5	0.5	0.5	0.5	0.5	0.5	0.5	0.5	0.5	17	2	0.5	0.5	0.5	0.5	0.5	10	3.32193	0.305285	0.515295	10	3.32193	0.305285	0.515295	1	0	#DIV/0!	#DIV/0!	1	0	#DIV/0!	#DIV/0!	1	0	#DIV/0!	#DIV/0!	10	3.32193	0.305285	0.515295
231	TRUE	Empty	Probable oxidoreductase OS=Mycobacteroides abscessus (strain ATCC 19977 / DSM 44196 / CIP 104536 / JCM 13569 / NCTC 13031 / TMC 1543) OX=561007 GN=MAB_1528c PE=4 SV=1	B1MMQ2	MAB_1528c	29 kDa		unknown	0.5	0.5	0.5	0.5	0.5	0.5	0.5	0.5	0.5	0.5	30	3	0.5	0.5	0.5	0.5	0.5	17	4.08746	0.30849	0.51076	17	4.08746	0.30849	0.51076	1	0	#DIV/0!	#DIV/0!	1	0	#DIV/0!	#DIV/0!	1	0	#DIV/0!	#DIV/0!	17	4.08746	0.30849	0.51076
408	TRUE	Empty	Uncharacterized protein OS=Mycobacteroides abscessus (strain ATCC 19977 / DSM 44196 / CIP 104536 / JCM 13569 / NCTC 13031 / TMC 1543) OX=561007 GN=MAB_2489 PE=3 SV=1	B1MBE9	MAB_2489	31 kDa		unknown	0.5	0.5	0.5	0.5	0.5	0.5	0.5	0.5	0.5	2	20	0.5	0.5	0.5	0.5	0.5	0.5	11.5	3.52356	0.312606	0.505002	11.5	3.52356	0.312606	0.505002	1	0	#DIV/0!	#DIV/0!	1	0	#DIV/0!	#DIV/0!	1	0	#DIV/0!	#DIV/0!	11.5	3.52356	0.312606	0.505002
1	TRUE	Empty	2,3-bisphosphoglycerate-dependent phosphoglycerate mutase OS=Mycobacteroides abscessus (strain ATCC 19977 / DSM 44196 / CIP 104536 / JCM 13569 / NCTC 13031 / TMC 1543) OX=561007 GN=gpmA PE=3 SV=1	B1MHP2	gpmA	28 kDa		unknown	0.5	0.5	0.5	0.5	0.5	0.5	0.5	0.5	0.5	0.5	8	0.5	0.5	0.5	0.5	0.5	0.5	4.75	2.24793	0.355918	0.44865	4.75	2.24793	0.355918	0.44865	1	0	#DIV/0!	#DIV/0!	1	0	#DIV/0!	#DIV/0!	1	0	#DIV/0!	#DIV/0!	4.75	2.24793	0.355918	0.44865
2	TRUE	Empty	2-heptyl-1-hydroxyquinolin-4(1H)-one methyltransferase OS=Mycobacteroides abscessus (strain ATCC 19977 / DSM 44196 / CIP 104536 / JCM 13569 / NCTC 13031 / TMC 1543) OX=561007 GN=htm PE=1 SV=1	B1MCE2	htm	25 kDa		unknown	0.5	0.5	0.5	0.5	0.5	0.5	0.5	0.5	0.5	0.5	6	0.5	0.5	0.5	0.5	0.5	0.5	3.75	1.90689	0.355918	0.44865	3.75	1.90689	0.355918	0.44865	1	0	#DIV/0!	#DIV/0!	1	0	#DIV/0!	#DIV/0!	1	0	#DIV/0!	#DIV/0!	3.75	1.90689	0.355918	0.44865
3	TRUE	Empty	3-oxoacyl-[ACP] reductase (MabA) OS=Mycobacteroides abscessus (strain ATCC 19977 / DSM 44196 / CIP 104536 / JCM 13569 / NCTC 13031 / TMC 1543) OX=561007 GN=MAB_2723c PE=4 SV=1	B1MC31	MAB_2723c	25 kDa		unknown	0.5	0.5	0.5	0.5	0.5	0.5	0.5	0.5	0.5	0.5	5	0.5	0.5	0.5	0.5	0.5	0.5	3.25	1.70044	0.355918	0.44865	3.25	1.70044	0.355918	0.44865	1	0	#DIV/0!	#DIV/0!	1	0	#DIV/0!	#DIV/0!	1	0	#DIV/0!	#DIV/0!	3.25	1.70044	0.355918	0.44865
6	TRUE	Empty	4-hydroxy-3-methylbut-2-enyl diphosphate reductase OS=Mycobacteroides abscessus (strain ATCC 19977 / DSM 44196 / CIP 104536 / JCM 13569 / NCTC 13031 / TMC 1543) OX=561007 GN=ispH PE=3 SV=1	B1MKQ3	ispH	36 kDa		unknown	0.5	0.5	0.5	0.5	0.5	0.5	0.5	0.5	0.5	0.5	2	0.5	0.5	0.5	0.5	0.5	0.5	1.75	0.807355	0.355918	0.44865	1.75	0.807355	0.355918	0.44865	1	0	#DIV/0!	#DIV/0!	1	0	#DIV/0!	#DIV/0!	1	0	#DIV/0!	#DIV/0!	1.75	0.807355	0.355918	0.44865
24	TRUE	Empty	30S ribosomal protein S20 OS=Mycobacteroides abscessus (strain ATCC 19977 / DSM 44196 / CIP 104536 / JCM 13569 / NCTC 13031 / TMC 1543) OX=561007 GN=rpsT PE=3 SV=1	B1MN07	rpsT	9 kDa		unknown	0.5	0.5	0.5	0.5	0.5	0.5	0.5	0.5	0.5	0.5	5	0.5	0.5	0.5	0.5	0.5	0.5	3.25	1.70044	0.355918	0.44865	3.25	1.70044	0.355918	0.44865	1	0	#DIV/0!	#DIV/0!	1	0	#DIV/0!	#DIV/0!	1	0	#DIV/0!	#DIV/0!	3.25	1.70044	0.355918	0.44865
31	TRUE	Empty	50S ribosomal protein L15 OS=Mycobacteroides abscessus (strain ATCC 19977 / DSM 44196 / CIP 104536 / JCM 13569 / NCTC 13031 / TMC 1543) OX=561007 GN=rplO PE=3 SV=1	B1MGC3	rplO	16 kDa		unknown	0.5	0.5	0.5	0.5	0.5	0.5	0.5	0.5	0.5	0.5	3	0.5	0.5	0.5	0.5	0.5	0.5	2.25	1.16993	0.355918	0.44865	2.25	1.16993	0.355918	0.44865	1	0	#DIV/0!	#DIV/0!	1	0	#DIV/0!	#DIV/0!	1	0	#DIV/0!	#DIV/0!	2.25	1.16993	0.355918	0.44865
32	TRUE	Empty	50S ribosomal protein L17 OS=Mycobacteroides abscessus (strain ATCC 19977 / DSM 44196 / CIP 104536 / JCM 13569 / NCTC 13031 / TMC 1543) OX=561007 GN=rplQ PE=3 SV=1	B1MG98	rplQ	20 kDa		unknown	0.5	0.5	0.5	0.5	0.5	0.5	0.5	0.5	0.5	3	0.5	0.5	0.5	0.5	0.5	0.5	0.5	2.25	1.16993	0.355918	0.44865	2.25	1.16993	0.355918	0.44865	1	0	#DIV/0!	#DIV/0!	1	0	#DIV/0!	#DIV/0!	1	0	#DIV/0!	#DIV/0!	2.25	1.16993	0.355918	0.44865
37	TRUE	Empty	50S ribosomal protein L31 type B OS=Mycobacteroides abscessus (strain ATCC 19977 / DSM 44196 / CIP 104536 / JCM 13569 / NCTC 13031 / TMC 1543) OX=561007 GN=rpmE2 PE=3 SV=1	B1MFN5	rpmE2	9 kDa		unknown	0.5	0.5	0.5	0.5	0.5	0.5	0.5	0.5	0.5	0.5	15	0.5	0.5	0.5	0.5	0.5	0.5	8.25	3.04439	0.355918	0.44865	8.25	3.04439	0.355918	0.44865	1	0	#DIV/0!	#DIV/0!	1	0	#DIV/0!	#DIV/0!	1	0	#DIV/0!	#DIV/0!	8.25	3.04439	0.355918	0.44865
40	TRUE	Empty	AB hydrolase-1 domain-containing protein OS=Mycobacteroides abscessus (strain ATCC 19977 / DSM 44196 / CIP 104536 / JCM 13569 / NCTC 13031 / TMC 1543) OX=561007 GN=MAB_0768 PE=4 SV=1	B1MI42	MAB_0768	25 kDa		unknown	0.5	0.5	0.5	0.5	0.5	0.5	0.5	0.5	0.5	0.5	13	0.5	0.5	0.5	0.5	0.5	0.5	7.25	2.85798	0.355918	0.44865	7.25	2.85798	0.355918	0.44865	1	0	#DIV/0!	#DIV/0!	1	0	#DIV/0!	#DIV/0!	1	0	#DIV/0!	#DIV/0!	7.25	2.85798	0.355918	0.44865
41	TRUE	Empty	AB hydrolase-1 domain-containing protein OS=Mycobacteroides abscessus (strain ATCC 19977 / DSM 44196 / CIP 104536 / JCM 13569 / NCTC 13031 / TMC 1543) OX=561007 GN=MAB_1918 PE=4 SV=1	B1MNV0	MAB_1918	55 kDa		unknown	0.5	0.5	0.5	0.5	0.5	0.5	0.5	0.5	0.5	0.5	6	0.5	0.5	0.5	0.5	0.5	0.5	3.75	1.90689	0.355918	0.44865	3.75	1.90689	0.355918	0.44865	1	0	#DIV/0!	#DIV/0!	1	0	#DIV/0!	#DIV/0!	1	0	#DIV/0!	#DIV/0!	3.75	1.90689	0.355918	0.44865
48	TRUE	Empty	Alanine dehydrogenase OS=Mycobacteroides abscessus (strain ATCC 19977 / DSM 44196 / CIP 104536 / JCM 13569 / NCTC 13031 / TMC 1543) OX=561007 GN=MAB_3100 PE=3 SV=1	B1MD56	MAB_3100	39 kDa		unknown	0.5	0.5	0.5	0.5	0.5	0.5	0.5	0.5	0.5	0.5	3	0.5	0.5	0.5	0.5	0.5	0.5	2.25	1.16993	0.355918	0.44865	2.25	1.16993	0.355918	0.44865	1	0	#DIV/0!	#DIV/0!	1	0	#DIV/0!	#DIV/0!	1	0	#DIV/0!	#DIV/0!	2.25	1.16993	0.355918	0.44865
58	TRUE	Empty	Bac_luciferase domain-containing protein OS=Mycobacteroides abscessus (strain ATCC 19977 / DSM 44196 / CIP 104536 / JCM 13569 / NCTC 13031 / TMC 1543) OX=561007 GN=MAB_0968c PE=4 SV=1	B1MJA4	MAB_0968c	34 kDa		unknown	0.5	0.5	0.5	0.5	0.5	0.5	0.5	0.5	0.5	0.5	4	0.5	0.5	0.5	0.5	0.5	0.5	2.75	1.45943	0.355918	0.44865	2.75	1.45943	0.355918	0.44865	1	0	#DIV/0!	#DIV/0!	1	0	#DIV/0!	#DIV/0!	1	0	#DIV/0!	#DIV/0!	2.75	1.45943	0.355918	0.44865
59	TRUE	Empty	Bac_luciferase domain-containing protein OS=Mycobacteroides abscessus (strain ATCC 19977 / DSM 44196 / CIP 104536 / JCM 13569 / NCTC 13031 / TMC 1543) OX=561007 GN=MAB_3245 PE=4 SV=1	B1MDK2	MAB_3245	30 kDa		unknown	0.5	0.5	0.5	0.5	0.5	0.5	0.5	0.5	0.5	0.5	4	0.5	0.5	0.5	0.5	0.5	0.5	2.75	1.45943	0.355918	0.44865	2.75	1.45943	0.355918	0.44865	1	0	#DIV/0!	#DIV/0!	1	0	#DIV/0!	#DIV/0!	1	0	#DIV/0!	#DIV/0!	2.75	1.45943	0.355918	0.44865
61	TRUE	Empty	Bacterial proteasome activator OS=Mycobacteroides abscessus (strain ATCC 19977 / DSM 44196 / CIP 104536 / JCM 13569 / NCTC 13031 / TMC 1543) OX=561007 GN=MAB_0204c PE=3 SV=1	B1MEP0	MAB_0204c	19 kDa		unknown	0.5	0.5	0.5	0.5	0.5	0.5	0.5	0.5	0.5	0.5	4	0.5	0.5	0.5	0.5	0.5	0.5	2.75	1.45943	0.355918	0.44865	2.75	1.45943	0.355918	0.44865	1	0	#DIV/0!	#DIV/0!	1	0	#DIV/0!	#DIV/0!	1	0	#DIV/0!	#DIV/0!	2.75	1.45943	0.355918	0.44865
63	TRUE	Empty	Barstar domain-containing protein OS=Mycobacteroides abscessus (strain ATCC 19977 / DSM 44196 / CIP 104536 / JCM 13569 / NCTC 13031 / TMC 1543) OX=561007 GN=MAB_2469 PE=3 SV=1	B1MBC9	MAB_2469	11 kDa		unknown	0.5	0.5	0.5	0.5	0.5	0.5	0.5	0.5	0.5	0.5	4	0.5	0.5	0.5	0.5	0.5	0.5	2.75	1.45943	0.355918	0.44865	2.75	1.45943	0.355918	0.44865	1	0	#DIV/0!	#DIV/0!	1	0	#DIV/0!	#DIV/0!	1	0	#DIV/0!	#DIV/0!	2.75	1.45943	0.355918	0.44865
65	TRUE	Empty	Bifunctional protein PyrR OS=Mycobacteroides abscessus (strain ATCC 19977 / DSM 44196 / CIP 104536 / JCM 13569 / NCTC 13031 / TMC 1543) OX=561007 GN=pyrR PE=3 SV=1	B1MCE0	pyrR	20 kDa		unknown	0.5	0.5	0.5	0.5	0.5	0.5	0.5	0.5	0.5	0.5	3	0.5	0.5	0.5	0.5	0.5	0.5	2.25	1.16993	0.355918	0.44865	2.25	1.16993	0.355918	0.44865	1	0	#DIV/0!	#DIV/0!	1	0	#DIV/0!	#DIV/0!	1	0	#DIV/0!	#DIV/0!	2.25	1.16993	0.355918	0.44865
67	TRUE	Empty	Biotin--protein ligase OS=Mycobacteroides abscessus (strain ATCC 19977 / DSM 44196 / CIP 104536 / JCM 13569 / NCTC 13031 / TMC 1543) OX=561007 GN=MAB_3626c PE=4 SV=1	B1MF94	MAB_3626c	28 kDa		unknown	0.5	0.5	0.5	0.5	0.5	0.5	0.5	0.5	0.5	0.5	15	0.5	0.5	0.5	0.5	0.5	0.5	8.25	3.04439	0.355918	0.44865	8.25	3.04439	0.355918	0.44865	1	0	#DIV/0!	#DIV/0!	1	0	#DIV/0!	#DIV/0!	1	0	#DIV/0!	#DIV/0!	8.25	3.04439	0.355918	0.44865
69	TRUE	Empty	Catalase-peroxidase OS=Mycobacteroides abscessus (strain ATCC 19977 / DSM 44196 / CIP 104536 / JCM 13569 / NCTC 13031 / TMC 1543) OX=561007 GN=katG PE=3 SV=1	B1MBD0	katG	80 kDa		unknown	0.5	0.5	0.5	0.5	0.5	0.5	0.5	0.5	0.5	0.5	5	0.5	0.5	0.5	0.5	0.5	0.5	3.25	1.70044	0.355918	0.44865	3.25	1.70044	0.355918	0.44865	1	0	#DIV/0!	#DIV/0!	1	0	#DIV/0!	#DIV/0!	1	0	#DIV/0!	#DIV/0!	3.25	1.70044	0.355918	0.44865
71	TRUE	Empty	Cell division ATP-binding protein FtsE OS=Mycobacteroides abscessus (strain ATCC 19977 / DSM 44196 / CIP 104536 / JCM 13569 / NCTC 13031 / TMC 1543) OX=561007 GN=ftsE PE=3 SV=1	B1MEU5	ftsE	26 kDa		unknown	0.5	0.5	0.5	0.5	0.5	0.5	0.5	0.5	0.5	0.5	10	0.5	0.5	0.5	0.5	0.5	0.5	5.75	2.52356	0.355918	0.44865	5.75	2.52356	0.355918	0.44865	1	0	#DIV/0!	#DIV/0!	1	0	#DIV/0!	#DIV/0!	1	0	#DIV/0!	#DIV/0!	5.75	2.52356	0.355918	0.44865
74	TRUE	Empty	Chaperone protein DnaJ OS=Mycobacteroides abscessus (strain ATCC 19977 / DSM 44196 / CIP 104536 / JCM 13569 / NCTC 13031 / TMC 1543) OX=561007 GN=dnaJ PE=3 SV=1	B1MIX3	dnaJ	41 kDa		unknown	0.5	0.5	0.5	0.5	0.5	0.5	0.5	0.5	0.5	0.5	2	0.5	0.5	0.5	0.5	0.5	0.5	1.75	0.807355	0.355918	0.44865	1.75	0.807355	0.355918	0.44865	1	0	#DIV/0!	#DIV/0!	1	0	#DIV/0!	#DIV/0!	1	0	#DIV/0!	#DIV/0!	1.75	0.807355	0.355918	0.44865
77	TRUE	Empty	CoA_binding domain-containing protein OS=Mycobacteroides abscessus (strain ATCC 19977 / DSM 44196 / CIP 104536 / JCM 13569 / NCTC 13031 / TMC 1543) OX=561007 GN=MAB_4533 PE=4 SV=1	B1MKV7	MAB_4533	15 kDa		unknown	0.5	0.5	0.5	0.5	0.5	0.5	0.5	0.5	0.5	0.5	8	0.5	0.5	0.5	0.5	0.5	0.5	4.75	2.24793	0.355918	0.44865	4.75	2.24793	0.355918	0.44865	1	0	#DIV/0!	#DIV/0!	1	0	#DIV/0!	#DIV/0!	1	0	#DIV/0!	#DIV/0!	4.75	2.24793	0.355918	0.44865
78	TRUE	Empty	CsbD domain-containing protein OS=Mycobacteroides abscessus (strain ATCC 19977 / DSM 44196 / CIP 104536 / JCM 13569 / NCTC 13031 / TMC 1543) OX=561007 GN=MAB_1241c PE=3 SV=1	B1MKN7	MAB_1241c	7 kDa		unknown	0.5	0.5	0.5	0.5	0.5	0.5	0.5	0.5	0.5	0.5	11	0.5	0.5	0.5	0.5	0.5	0.5	6.25	2.64386	0.355918	0.44865	6.25	2.64386	0.355918	0.44865	1	0	#DIV/0!	#DIV/0!	1	0	#DIV/0!	#DIV/0!	1	0	#DIV/0!	#DIV/0!	6.25	2.64386	0.355918	0.44865
83	TRUE	Empty	Cyclic pyranopterin monophosphate synthase OS=Mycobacteroides abscessus (strain ATCC 19977 / DSM 44196 / CIP 104536 / JCM 13569 / NCTC 13031 / TMC 1543) OX=561007 GN=moaC PE=3 SV=1	B1MJ02	moaC	18 kDa		unknown	0.5	0.5	0.5	0.5	0.5	0.5	0.5	0.5	0.5	0.5	0.5	0.5	4	0.5	0.5	0.5	0.5	2.75	1.45943	0.355918	0.44865	2.75	1.45943	0.355918	0.44865	1	0	#DIV/0!	#DIV/0!	1	0	#DIV/0!	#DIV/0!	1	0	#DIV/0!	#DIV/0!	2.75	1.45943	0.355918	0.44865
85	TRUE	Empty	Cytochrome bc1 complex cytochrome c subunit OS=Mycobacteroides abscessus (strain ATCC 19977 / DSM 44196 / CIP 104536 / JCM 13569 / NCTC 13031 / TMC 1543) OX=561007 GN=MAB_1968c PE=4 SV=1	B1MNZ9	MAB_1968c	31 kDa		unknown	0.5	0.5	0.5	0.5	0.5	0.5	0.5	0.5	0.5	4	0.5	0.5	0.5	0.5	0.5	0.5	0.5	2.75	1.45943	0.355918	0.44865	2.75	1.45943	0.355918	0.44865	1	0	#DIV/0!	#DIV/0!	1	0	#DIV/0!	#DIV/0!	1	0	#DIV/0!	#DIV/0!	2.75	1.45943	0.355918	0.44865
87	TRUE	Empty	Deoxyuridine 5'-triphosphate nucleotidohydrolase OS=Mycobacteroides abscessus (strain ATCC 19977 / DSM 44196 / CIP 104536 / JCM 13569 / NCTC 13031 / TMC 1543) OX=561007 GN=dut PE=1 SV=1	B1MCW0	dut	16 kDa		unknown	0.5	0.5	0.5	0.5	0.5	0.5	0.5	0.5	0.5	0.5	3	0.5	0.5	0.5	0.5	0.5	0.5	2.25	1.16993	0.355918	0.44865	2.25	1.16993	0.355918	0.44865	1	0	#DIV/0!	#DIV/0!	1	0	#DIV/0!	#DIV/0!	1	0	#DIV/0!	#DIV/0!	2.25	1.16993	0.355918	0.44865
94	TRUE	Empty	DSBA domain-containing protein OS=Mycobacteroides abscessus (strain ATCC 19977 / DSM 44196 / CIP 104536 / JCM 13569 / NCTC 13031 / TMC 1543) OX=561007 GN=MAB_1572 PE=4 SV=1	B1MMU5	MAB_1572	23 kDa		unknown	0.5	0.5	0.5	0.5	0.5	0.5	0.5	0.5	0.5	0.5	20	0.5	0.5	0.5	0.5	0.5	0.5	10.75	3.42626	0.355918	0.44865	10.75	3.42626	0.355918	0.44865	1	0	#DIV/0!	#DIV/0!	1	0	#DIV/0!	#DIV/0!	1	0	#DIV/0!	#DIV/0!	10.75	3.42626	0.355918	0.44865
104	TRUE	Empty	DUF5642 domain-containing protein OS=Mycobacteroides abscessus (strain ATCC 19977 / DSM 44196 / CIP 104536 / JCM 13569 / NCTC 13031 / TMC 1543) OX=561007 GN=MAB_1711c PE=4 SV=1	B1MN84	MAB_1711c	24 kDa		unknown	0.5	0.5	0.5	0.5	0.5	0.5	0.5	0.5	0.5	0.5	2	0.5	0.5	0.5	0.5	0.5	0.5	1.75	0.807355	0.355918	0.44865	1.75	0.807355	0.355918	0.44865	1	0	#DIV/0!	#DIV/0!	1	0	#DIV/0!	#DIV/0!	1	0	#DIV/0!	#DIV/0!	1.75	0.807355	0.355918	0.44865
111	TRUE	Empty	ENDO3c domain-containing protein OS=Mycobacteroides abscessus (strain ATCC 19977 / DSM 44196 / CIP 104536 / JCM 13569 / NCTC 13031 / TMC 1543) OX=561007 GN=MAB_1302 PE=4 SV=1	B1MLG3	MAB_1302	21 kDa		unknown	0.5	0.5	0.5	0.5	0.5	0.5	0.5	0.5	0.5	0.5	2	0.5	0.5	0.5	0.5	0.5	0.5	1.75	0.807355	0.355918	0.44865	1.75	0.807355	0.355918	0.44865	1	0	#DIV/0!	#DIV/0!	1	0	#DIV/0!	#DIV/0!	1	0	#DIV/0!	#DIV/0!	1.75	0.807355	0.355918	0.44865
124	TRUE	Empty	GCV_T domain-containing protein OS=Mycobacteroides abscessus (strain ATCC 19977 / DSM 44196 / CIP 104536 / JCM 13569 / NCTC 13031 / TMC 1543) OX=561007 GN=MAB_0730c PE=4 SV=1	B1MI04	MAB_0730c	39 kDa		unknown	0.5	0.5	0.5	0.5	0.5	0.5	0.5	0.5	0.5	0.5	5	0.5	0.5	0.5	0.5	0.5	0.5	3.25	1.70044	0.355918	0.44865	3.25	1.70044	0.355918	0.44865	1	0	#DIV/0!	#DIV/0!	1	0	#DIV/0!	#DIV/0!	1	0	#DIV/0!	#DIV/0!	3.25	1.70044	0.355918	0.44865
125	TRUE	Empty	Gluconokinase OS=Mycobacteroides abscessus (strain ATCC 19977 / DSM 44196 / CIP 104536 / JCM 13569 / NCTC 13031 / TMC 1543) OX=561007 GN=MAB_3635c PE=3 SV=1	B1MFA3	MAB_3635c	19 kDa	TRUE	unknown	0.5	0.5	0.5	0.5	0.5	0.5	0.5	0.5	0.5	0.5	3	0.5	0.5	0.5	0.5	0.5	0.5	2.25	1.16993	0.355918	0.44865	2.25	1.16993	0.355918	0.44865	1	0	#DIV/0!	#DIV/0!	1	0	#DIV/0!	#DIV/0!	1	0	#DIV/0!	#DIV/0!	2.25	1.16993	0.355918	0.44865
126	TRUE	Empty	Glutathione peroxidase OS=Mycobacteroides abscessus (strain ATCC 19977 / DSM 44196 / CIP 104536 / JCM 13569 / NCTC 13031 / TMC 1543) OX=561007 GN=MAB_0693 PE=3 SV=1	B1MHW8	MAB_0693	17 kDa		unknown	0.5	0.5	0.5	0.5	0.5	0.5	0.5	0.5	0.5	0.5	4	0.5	0.5	0.5	0.5	0.5	0.5	2.75	1.45943	0.355918	0.44865	2.75	1.45943	0.355918	0.44865	1	0	#DIV/0!	#DIV/0!	1	0	#DIV/0!	#DIV/0!	1	0	#DIV/0!	#DIV/0!	2.75	1.45943	0.355918	0.44865
130	TRUE	Empty	Holo-[acyl-carrier-protein] synthase OS=Mycobacteroides abscessus (strain ATCC 19977 / DSM 44196 / CIP 104536 / JCM 13569 / NCTC 13031 / TMC 1543) OX=561007 GN=acpS PE=3 SV=1	B1MMN7	acpS	15 kDa		unknown	0.5	0.5	0.5	0.5	0.5	0.5	0.5	0.5	0.5	0.5	4	0.5	0.5	0.5	0.5	0.5	0.5	2.75	1.45943	0.355918	0.44865	2.75	1.45943	0.355918	0.44865	1	0	#DIV/0!	#DIV/0!	1	0	#DIV/0!	#DIV/0!	1	0	#DIV/0!	#DIV/0!	2.75	1.45943	0.355918	0.44865
132	TRUE	Empty	HTH cro/C1-type domain-containing protein OS=Mycobacteroides abscessus (strain ATCC 19977 / DSM 44196 / CIP 104536 / JCM 13569 / NCTC 13031 / TMC 1543) OX=561007 GN=MAB_1173c PE=4 SV=1	B1MKG9	MAB_1173c	17 kDa		unknown	0.5	0.5	0.5	0.5	0.5	0.5	0.5	0.5	0.5	0.5	7	0.5	0.5	0.5	0.5	0.5	0.5	4.25	2.08746	0.355918	0.44865	4.25	2.08746	0.355918	0.44865	1	0	#DIV/0!	#DIV/0!	1	0	#DIV/0!	#DIV/0!	1	0	#DIV/0!	#DIV/0!	4.25	2.08746	0.355918	0.44865
145	TRUE	Empty	Indole-3-glycerol phosphate synthase OS=Mycobacteroides abscessus (strain ATCC 19977 / DSM 44196 / CIP 104536 / JCM 13569 / NCTC 13031 / TMC 1543) OX=561007 GN=trpC PE=3 SV=1	B1MBV4	trpC	28 kDa		unknown	0.5	0.5	0.5	0.5	0.5	0.5	0.5	0.5	0.5	0.5	10	0.5	0.5	0.5	0.5	0.5	0.5	5.75	2.52356	0.355918	0.44865	5.75	2.52356	0.355918	0.44865	1	0	#DIV/0!	#DIV/0!	1	0	#DIV/0!	#DIV/0!	1	0	#DIV/0!	#DIV/0!	5.75	2.52356	0.355918	0.44865
146	TRUE	Empty	Iron-dependent repressor IdeR OS=Mycobacteroides abscessus (strain ATCC 19977 / DSM 44196 / CIP 104536 / JCM 13569 / NCTC 13031 / TMC 1543) OX=561007 GN=MAB_3029 PE=3 SV=1	B1MCY6	MAB_3029	25 kDa		unknown	0.5	0.5	0.5	0.5	0.5	0.5	0.5	0.5	0.5	0.5	5	0.5	0.5	0.5	0.5	0.5	0.5	3.25	1.70044	0.355918	0.44865	3.25	1.70044	0.355918	0.44865	1	0	#DIV/0!	#DIV/0!	1	0	#DIV/0!	#DIV/0!	1	0	#DIV/0!	#DIV/0!	3.25	1.70044	0.355918	0.44865
151	TRUE	Empty	Malate synthase G OS=Mycobacteroides abscessus (strain ATCC 19977 / DSM 44196 / CIP 104536 / JCM 13569 / NCTC 13031 / TMC 1543) OX=561007 GN=glcB PE=3 SV=1	B1MB69	glcB	80 kDa		unknown	0.5	0.5	0.5	0.5	0.5	0.5	0.5	0.5	0.5	17	0.5	0.5	0.5	0.5	0.5	0.5	0.5	9.25	3.20945	0.355918	0.44865	9.25	3.20945	0.355918	0.44865	1	0	#DIV/0!	#DIV/0!	1	0	#DIV/0!	#DIV/0!	1	0	#DIV/0!	#DIV/0!	9.25	3.20945	0.355918	0.44865
154	TRUE	Empty	MaoC_dehydrat_N domain-containing protein OS=Mycobacteroides abscessus (strain ATCC 19977 / DSM 44196 / CIP 104536 / JCM 13569 / NCTC 13031 / TMC 1543) OX=561007 GN=MAB_3996 PE=4 SV=1	B1MHI9	MAB_3996	17 kDa		unknown	0.5	0.5	0.5	0.5	0.5	0.5	0.5	0.5	0.5	0.5	2	0.5	0.5	0.5	0.5	0.5	0.5	1.75	0.807355	0.355918	0.44865	1.75	0.807355	0.355918	0.44865	1	0	#DIV/0!	#DIV/0!	1	0	#DIV/0!	#DIV/0!	1	0	#DIV/0!	#DIV/0!	1.75	0.807355	0.355918	0.44865
168	TRUE	Empty	NH(3)-dependent NAD(+) synthetase OS=Mycobacteroides abscessus (strain ATCC 19977 / DSM 44196 / CIP 104536 / JCM 13569 / NCTC 13031 / TMC 1543) OX=561007 GN=nadE PE=3 SV=1	B1ME26	nadE	30 kDa		unknown	0.5	0.5	0.5	0.5	0.5	0.5	0.5	0.5	0.5	0.5	2	0.5	0.5	0.5	0.5	0.5	0.5	1.75	0.807355	0.355918	0.44865	1.75	0.807355	0.355918	0.44865	1	0	#DIV/0!	#DIV/0!	1	0	#DIV/0!	#DIV/0!	1	0	#DIV/0!	#DIV/0!	1.75	0.807355	0.355918	0.44865
173	TRUE	Empty	Oligoribonuclease OS=Mycobacteroides abscessus (strain ATCC 19977 / DSM 44196 / CIP 104536 / JCM 13569 / NCTC 13031 / TMC 1543) OX=561007 GN=orn PE=3 SV=1	B1MMQ6	orn	23 kDa		unknown	0.5	0.5	0.5	0.5	0.5	0.5	0.5	0.5	0.5	0.5	3	0.5	0.5	0.5	0.5	0.5	0.5	2.25	1.16993	0.355918	0.44865	2.25	1.16993	0.355918	0.44865	1	0	#DIV/0!	#DIV/0!	1	0	#DIV/0!	#DIV/0!	1	0	#DIV/0!	#DIV/0!	2.25	1.16993	0.355918	0.44865
175	TRUE	Empty	PE family protein OS=Mycobacteroides abscessus (strain ATCC 19977 / DSM 44196 / CIP 104536 / JCM 13569 / NCTC 13031 / TMC 1543) OX=561007 GN=MAB_0664 PE=4 SV=1	B1MHU0	MAB_0664	10 kDa		unknown	0.5	0.5	0.5	0.5	0.5	0.5	0.5	0.5	0.5	0.5	0.5	0.5	5	0.5	0.5	0.5	0.5	3.25	1.70044	0.355918	0.44865	3.25	1.70044	0.355918	0.44865	1	0	#DIV/0!	#DIV/0!	1	0	#DIV/0!	#DIV/0!	1	0	#DIV/0!	#DIV/0!	3.25	1.70044	0.355918	0.44865
178	TRUE	Empty	Peptide methionine sulfoxide reductase MsrA OS=Mycobacteroides abscessus (strain ATCC 19977 / DSM 44196 / CIP 104536 / JCM 13569 / NCTC 13031 / TMC 1543) OX=561007 GN=msrA PE=3 SV=1	B1MEF6	msrA	26 kDa		unknown	0.5	0.5	0.5	0.5	0.5	0.5	0.5	0.5	0.5	0.5	5	0.5	0.5	0.5	0.5	0.5	0.5	3.25	1.70044	0.355918	0.44865	3.25	1.70044	0.355918	0.44865	1	0	#DIV/0!	#DIV/0!	1	0	#DIV/0!	#DIV/0!	1	0	#DIV/0!	#DIV/0!	3.25	1.70044	0.355918	0.44865
179	TRUE	Empty	Peptide-methionine (R)-S-oxide reductase OS=Mycobacteroides abscessus (strain ATCC 19977 / DSM 44196 / CIP 104536 / JCM 13569 / NCTC 13031 / TMC 1543) OX=561007 GN=MAB_2979 PE=4 SV=1	B1MCT6	MAB_2979	16 kDa		unknown	0.5	0.5	0.5	0.5	0.5	0.5	0.5	0.5	0.5	0.5	7	0.5	0.5	0.5	0.5	0.5	0.5	4.25	2.08746	0.355918	0.44865	4.25	2.08746	0.355918	0.44865	1	0	#DIV/0!	#DIV/0!	1	0	#DIV/0!	#DIV/0!	1	0	#DIV/0!	#DIV/0!	4.25	2.08746	0.355918	0.44865
184	TRUE	Empty	Phosphoglycerate kinase OS=Mycobacteroides abscessus (strain ATCC 19977 / DSM 44196 / CIP 104536 / JCM 13569 / NCTC 13031 / TMC 1543) OX=561007 GN=pgk PE=3 SV=1	B1MC86	pgk	42 kDa		unknown	0.5	0.5	0.5	0.5	0.5	0.5	0.5	0.5	0.5	0.5	15	0.5	0.5	0.5	0.5	0.5	0.5	8.25	3.04439	0.355918	0.44865	8.25	3.04439	0.355918	0.44865	1	0	#DIV/0!	#DIV/0!	1	0	#DIV/0!	#DIV/0!	1	0	#DIV/0!	#DIV/0!	8.25	3.04439	0.355918	0.44865
185	TRUE	Empty	Phosphoribosyl isomerase A OS=Mycobacteroides abscessus (strain ATCC 19977 / DSM 44196 / CIP 104536 / JCM 13569 / NCTC 13031 / TMC 1543) OX=561007 GN=priA PE=3 SV=1	B1MBX5	priA	25 kDa		unknown	0.5	0.5	0.5	0.5	0.5	0.5	0.5	0.5	0.5	0.5	9	0.5	0.5	0.5	0.5	0.5	0.5	5.25	2.39232	0.355918	0.44865	5.25	2.39232	0.355918	0.44865	1	0	#DIV/0!	#DIV/0!	1	0	#DIV/0!	#DIV/0!	1	0	#DIV/0!	#DIV/0!	5.25	2.39232	0.355918	0.44865
186	TRUE	Empty	Phosphoribosylformylglycinamidine synthase subunit PurS OS=Mycobacteroides abscessus (strain ATCC 19977 / DSM 44196 / CIP 104536 / JCM 13569 / NCTC 13031 / TMC 1543) OX=561007 GN=purS PE=3 SV=1	B1MHX2	purS	9 kDa		unknown	0.5	0.5	0.5	0.5	0.5	0.5	0.5	0.5	0.5	0.5	11	0.5	0.5	0.5	0.5	0.5	0.5	6.25	2.64386	0.355918	0.44865	6.25	2.64386	0.355918	0.44865	1	0	#DIV/0!	#DIV/0!	1	0	#DIV/0!	#DIV/0!	1	0	#DIV/0!	#DIV/0!	6.25	2.64386	0.355918	0.44865
195	TRUE	Empty	Possible siderophore-binding protein OS=Mycobacteroides abscessus (strain ATCC 19977 / DSM 44196 / CIP 104536 / JCM 13569 / NCTC 13031 / TMC 1543) OX=561007 GN=MAB_4172c PE=4 SV=1	B1MIM4	MAB_4172c	18 kDa		unknown	0.5	0.5	0.5	0.5	0.5	0.5	0.5	0.5	0.5	0.5	4	0.5	0.5	0.5	0.5	0.5	0.5	2.75	1.45943	0.355918	0.44865	2.75	1.45943	0.355918	0.44865	1	0	#DIV/0!	#DIV/0!	1	0	#DIV/0!	#DIV/0!	1	0	#DIV/0!	#DIV/0!	2.75	1.45943	0.355918	0.44865
202	TRUE	Empty	Probable acyl-coa thiolase FadA OS=Mycobacteroides abscessus (strain ATCC 19977 / DSM 44196 / CIP 104536 / JCM 13569 / NCTC 13031 / TMC 1543) OX=561007 GN=MAB_0850 PE=3 SV=1	B1MIC2	MAB_0850	42 kDa		unknown	0.5	0.5	0.5	0.5	0.5	0.5	0.5	0.5	0.5	0.5	2	0.5	0.5	0.5	0.5	0.5	0.5	1.75	0.807355	0.355918	0.44865	1.75	0.807355	0.355918	0.44865	1	0	#DIV/0!	#DIV/0!	1	0	#DIV/0!	#DIV/0!	1	0	#DIV/0!	#DIV/0!	1.75	0.807355	0.355918	0.44865
204	TRUE	Empty	Probable arsenate reductase (ArsC) OS=Mycobacteroides abscessus (strain ATCC 19977 / DSM 44196 / CIP 104536 / JCM 13569 / NCTC 13031 / TMC 1543) OX=561007 GN=MAB_0992 PE=3 SV=1	B1MJC7	MAB_0992	12 kDa		unknown	0.5	0.5	0.5	0.5	0.5	0.5	0.5	0.5	0.5	0.5	6	0.5	0.5	0.5	0.5	0.5	0.5	3.75	1.90689	0.355918	0.44865	3.75	1.90689	0.355918	0.44865	1	0	#DIV/0!	#DIV/0!	1	0	#DIV/0!	#DIV/0!	1	0	#DIV/0!	#DIV/0!	3.75	1.90689	0.355918	0.44865
205	TRUE	Empty	Probable chaperone protein HchA (Hsp31) OS=Mycobacteroides abscessus (strain ATCC 19977 / DSM 44196 / CIP 104536 / JCM 13569 / NCTC 13031 / TMC 1543) OX=561007 GN=MAB_1932c PE=4 SV=1	B1MNW4	MAB_1932c	32 kDa		unknown	0.5	0.5	0.5	0.5	0.5	0.5	0.5	0.5	0.5	0.5	8	0.5	0.5	0.5	0.5	0.5	0.5	4.75	2.24793	0.355918	0.44865	4.75	2.24793	0.355918	0.44865	1	0	#DIV/0!	#DIV/0!	1	0	#DIV/0!	#DIV/0!	1	0	#DIV/0!	#DIV/0!	4.75	2.24793	0.355918	0.44865
214	TRUE	Empty	Probable daunorubicin resistance ABC transporter ATP-binding subunit DrrA OS=Mycobacteroides abscessus (strain ATCC 19977 / DSM 44196 / CIP 104536 / JCM 13569 / NCTC 13031 / TMC 1543) OX=561007 GN=MAB_1689 PE=4 SV=1	B1MN62	MAB_1689	33 kDa		unknown	0.5	0.5	0.5	0.5	0.5	0.5	0.5	0.5	0.5	0.5	3	0.5	0.5	0.5	0.5	0.5	0.5	2.25	1.16993	0.355918	0.44865	2.25	1.16993	0.355918	0.44865	1	0	#DIV/0!	#DIV/0!	1	0	#DIV/0!	#DIV/0!	1	0	#DIV/0!	#DIV/0!	2.25	1.16993	0.355918	0.44865
216	TRUE	Empty	Probable enoyl-CoA hydratase OS=Mycobacteroides abscessus (strain ATCC 19977 / DSM 44196 / CIP 104536 / JCM 13569 / NCTC 13031 / TMC 1543) OX=561007 GN=MAB_1187c PE=4 SV=1	B1MKI3	MAB_1187c	37 kDa		unknown	0.5	0.5	0.5	0.5	0.5	0.5	0.5	0.5	0.5	0.5	10	0.5	0.5	0.5	0.5	0.5	0.5	5.75	2.52356	0.355918	0.44865	5.75	2.52356	0.355918	0.44865	1	0	#DIV/0!	#DIV/0!	1	0	#DIV/0!	#DIV/0!	1	0	#DIV/0!	#DIV/0!	5.75	2.52356	0.355918	0.44865
217	TRUE	Empty	Probable enoyl-CoA hydratase/isomerase OS=Mycobacteroides abscessus (strain ATCC 19977 / DSM 44196 / CIP 104536 / JCM 13569 / NCTC 13031 / TMC 1543) OX=561007 GN=MAB_4588c PE=1 SV=1	B1ML12	MAB_4588c	26 kDa		unknown	0.5	0.5	0.5	0.5	0.5	0.5	0.5	0.5	0.5	0.5	3	0.5	0.5	0.5	0.5	0.5	0.5	2.25	1.16993	0.355918	0.44865	2.25	1.16993	0.355918	0.44865	1	0	#DIV/0!	#DIV/0!	1	0	#DIV/0!	#DIV/0!	1	0	#DIV/0!	#DIV/0!	2.25	1.16993	0.355918	0.44865
219	TRUE	Empty	Probable fatty-acid-CoA ligase FadD OS=Mycobacteroides abscessus (strain ATCC 19977 / DSM 44196 / CIP 104536 / JCM 13569 / NCTC 13031 / TMC 1543) OX=561007 GN=MAB_2539c PE=4 SV=1	B1MBJ9	MAB_2539c	59 kDa	TRUE	unknown	0.5	0.5	0.5	0.5	0.5	0.5	0.5	0.5	0.5	0.5	5	0.5	0.5	0.5	0.5	0.5	0.5	3.25	1.70044	0.355918	0.44865	3.25	1.70044	0.355918	0.44865	1	0	#DIV/0!	#DIV/0!	1	0	#DIV/0!	#DIV/0!	1	0	#DIV/0!	#DIV/0!	3.25	1.70044	0.355918	0.44865
220	TRUE	Empty	Probable inositol monophosphatase CysQ OS=Mycobacteroides abscessus (strain ATCC 19977 / DSM 44196 / CIP 104536 / JCM 13569 / NCTC 13031 / TMC 1543) OX=561007 GN=MAB_2115 PE=4 SV=1	B1MPE5	MAB_2115	27 kDa		unknown	0.5	0.5	0.5	0.5	0.5	0.5	0.5	0.5	0.5	0.5	19	0.5	0.5	0.5	0.5	0.5	0.5	10.25	3.35755	0.355918	0.44865	10.25	3.35755	0.355918	0.44865	1	0	#DIV/0!	#DIV/0!	1	0	#DIV/0!	#DIV/0!	1	0	#DIV/0!	#DIV/0!	10.25	3.35755	0.355918	0.44865
224	TRUE	Empty	Probable long-chain-fatty-acid--CoA ligase FadD OS=Mycobacteroides abscessus (strain ATCC 19977 / DSM 44196 / CIP 104536 / JCM 13569 / NCTC 13031 / TMC 1543) OX=561007 GN=MAB_1978c PE=4 SV=1	B1MP09	MAB_1978c	64 kDa		unknown	0.5	0.5	0.5	0.5	0.5	0.5	0.5	0.5	0.5	0.5	3	0.5	0.5	0.5	0.5	0.5	0.5	2.25	1.16993	0.355918	0.44865	2.25	1.16993	0.355918	0.44865	1	0	#DIV/0!	#DIV/0!	1	0	#DIV/0!	#DIV/0!	1	0	#DIV/0!	#DIV/0!	2.25	1.16993	0.355918	0.44865
225	TRUE	Empty	Probable malate dehydrogenase OS=Mycobacteroides abscessus (strain ATCC 19977 / DSM 44196 / CIP 104536 / JCM 13569 / NCTC 13031 / TMC 1543) OX=561007 GN=MAB_1384 PE=3 SV=1	B1MLP3	MAB_1384	40 kDa		unknown	0.5	0.5	0.5	0.5	0.5	0.5	0.5	0.5	0.5	0.5	4	0.5	0.5	0.5	0.5	0.5	0.5	2.75	1.45943	0.355918	0.44865	2.75	1.45943	0.355918	0.44865	1	0	#DIV/0!	#DIV/0!	1	0	#DIV/0!	#DIV/0!	1	0	#DIV/0!	#DIV/0!	2.75	1.45943	0.355918	0.44865
226	TRUE	Empty	Probable molybdopterin biosynthesis protein Mog OS=Mycobacteroides abscessus (strain ATCC 19977 / DSM 44196 / CIP 104536 / JCM 13569 / NCTC 13031 / TMC 1543) OX=561007 GN=MAB_0865 PE=4 SV=1	B1MJ03	MAB_0865	16 kDa		unknown	0.5	0.5	0.5	0.5	0.5	0.5	0.5	0.5	0.5	0.5	2	0.5	0.5	0.5	0.5	0.5	0.5	1.75	0.807355	0.355918	0.44865	1.75	0.807355	0.355918	0.44865	1	0	#DIV/0!	#DIV/0!	1	0	#DIV/0!	#DIV/0!	1	0	#DIV/0!	#DIV/0!	1.75	0.807355	0.355918	0.44865
229	TRUE	Empty	Probable o-acetylhomoserine sulfhydrylase MetC (Homocysteine synthase) OS=Mycobacteroides abscessus (strain ATCC 19977 / DSM 44196 / CIP 104536 / JCM 13569 / NCTC 13031 / TMC 1543) OX=561007 GN=MAB_3687 PE=3 SV=1	B1MG16	MAB_3687	48 kDa		unknown	0.5	0.5	0.5	0.5	0.5	0.5	0.5	0.5	0.5	0.5	2	0.5	0.5	0.5	0.5	0.5	0.5	1.75	0.807355	0.355918	0.44865	1.75	0.807355	0.355918	0.44865	1	0	#DIV/0!	#DIV/0!	1	0	#DIV/0!	#DIV/0!	1	0	#DIV/0!	#DIV/0!	1.75	0.807355	0.355918	0.44865
230	TRUE	Empty	Probable O-methyltransferase OS=Mycobacteroides abscessus (strain ATCC 19977 / DSM 44196 / CIP 104536 / JCM 13569 / NCTC 13031 / TMC 1543) OX=561007 GN=MAB_4548 PE=4 SV=1	B1MKX2	MAB_4548	23 kDa		unknown	0.5	0.5	0.5	0.5	0.5	0.5	0.5	0.5	0.5	0.5	5	0.5	0.5	0.5	0.5	0.5	0.5	3.25	1.70044	0.355918	0.44865	3.25	1.70044	0.355918	0.44865	1	0	#DIV/0!	#DIV/0!	1	0	#DIV/0!	#DIV/0!	1	0	#DIV/0!	#DIV/0!	3.25	1.70044	0.355918	0.44865
233	TRUE	Empty	Probable penicillin-binding protein DacB1 OS=Mycobacteroides abscessus (strain ATCC 19977 / DSM 44196 / CIP 104536 / JCM 13569 / NCTC 13031 / TMC 1543) OX=561007 GN=MAB_3681 PE=3 SV=1	B1MG10	MAB_3681	45 kDa		unknown	0.5	0.5	0.5	0.5	0.5	0.5	0.5	0.5	0.5	0.5	4	0.5	0.5	0.5	0.5	0.5	0.5	2.75	1.45943	0.355918	0.44865	2.75	1.45943	0.355918	0.44865	1	0	#DIV/0!	#DIV/0!	1	0	#DIV/0!	#DIV/0!	1	0	#DIV/0!	#DIV/0!	2.75	1.45943	0.355918	0.44865
235	TRUE	Empty	Probable peroxidoxin BcpB OS=Mycobacteroides abscessus (strain ATCC 19977 / DSM 44196 / CIP 104536 / JCM 13569 / NCTC 13031 / TMC 1543) OX=561007 GN=MAB_2662 PE=4 SV=1	B1MBX1	MAB_2662	16 kDa		unknown	0.5	0.5	0.5	0.5	0.5	0.5	0.5	0.5	0.5	0.5	29	0.5	0.5	0.5	0.5	0.5	0.5	15.25	3.93074	0.355918	0.44865	15.25	3.93074	0.355918	0.44865	1	0	#DIV/0!	#DIV/0!	1	0	#DIV/0!	#DIV/0!	1	0	#DIV/0!	#DIV/0!	15.25	3.93074	0.355918	0.44865
236	TRUE	Empty	Probable peroxiredoxin (Thioredoxin reductase) AhpE OS=Mycobacteroides abscessus (strain ATCC 19977 / DSM 44196 / CIP 104536 / JCM 13569 / NCTC 13031 / TMC 1543) OX=561007 GN=MAB_1887 PE=4 SV=1	B1MNR9	MAB_1887	17 kDa		unknown	0.5	0.5	0.5	0.5	0.5	0.5	0.5	0.5	0.5	0.5	5	0.5	0.5	0.5	0.5	0.5	0.5	3.25	1.70044	0.355918	0.44865	3.25	1.70044	0.355918	0.44865	1	0	#DIV/0!	#DIV/0!	1	0	#DIV/0!	#DIV/0!	1	0	#DIV/0!	#DIV/0!	3.25	1.70044	0.355918	0.44865
237	TRUE	Empty	Probable precorrin-8X methylmutase CobH OS=Mycobacteroides abscessus (strain ATCC 19977 / DSM 44196 / CIP 104536 / JCM 13569 / NCTC 13031 / TMC 1543) OX=561007 GN=MAB_2199c PE=3 SV=1	B1MAK9	MAB_2199c	22 kDa		unknown	0.5	0.5	0.5	0.5	0.5	0.5	0.5	0.5	0.5	0.5	3	0.5	0.5	0.5	0.5	0.5	0.5	2.25	1.16993	0.355918	0.44865	2.25	1.16993	0.355918	0.44865	1	0	#DIV/0!	#DIV/0!	1	0	#DIV/0!	#DIV/0!	1	0	#DIV/0!	#DIV/0!	2.25	1.16993	0.355918	0.44865
238	TRUE	Empty	Probable propionyl-CoA carboxylase beta chain 6 OS=Mycobacteroides abscessus (strain ATCC 19977 / DSM 44196 / CIP 104536 / JCM 13569 / NCTC 13031 / TMC 1543) OX=561007 GN=MAB_1876c PE=3 SV=1	B1MNQ8	MAB_1876c	50 kDa		unknown	0.5	0.5	0.5	0.5	0.5	0.5	0.5	0.5	0.5	0.5	3	0.5	0.5	0.5	0.5	0.5	0.5	2.25	1.16993	0.355918	0.44865	2.25	1.16993	0.355918	0.44865	1	0	#DIV/0!	#DIV/0!	1	0	#DIV/0!	#DIV/0!	1	0	#DIV/0!	#DIV/0!	2.25	1.16993	0.355918	0.44865
240	TRUE	Empty	Probable serine protease HtrA OS=Mycobacteroides abscessus (strain ATCC 19977 / DSM 44196 / CIP 104536 / JCM 13569 / NCTC 13031 / TMC 1543) OX=561007 GN=MAB_1364 PE=3 SV=1	B1MLM3	MAB_1364	51 kDa		unknown	0.5	0.5	0.5	0.5	0.5	0.5	0.5	0.5	0.5	0.5	4	0.5	0.5	0.5	0.5	0.5	0.5	2.75	1.45943	0.355918	0.44865	2.75	1.45943	0.355918	0.44865	1	0	#DIV/0!	#DIV/0!	1	0	#DIV/0!	#DIV/0!	1	0	#DIV/0!	#DIV/0!	2.75	1.45943	0.355918	0.44865
242	TRUE	Empty	Probable transcriptional regulatory protein MAB_2888c OS=Mycobacteroides abscessus (strain ATCC 19977 / DSM 44196 / CIP 104536 / JCM 13569 / NCTC 13031 / TMC 1543) OX=561007 GN=MAB_2888c PE=3 SV=1	B1MCJ6	MAB_2888c	27 kDa		unknown	0.5	0.5	0.5	0.5	0.5	0.5	0.5	0.5	0.5	0.5	7	0.5	0.5	0.5	0.5	0.5	0.5	4.25	2.08746	0.355918	0.44865	4.25	2.08746	0.355918	0.44865	1	0	#DIV/0!	#DIV/0!	1	0	#DIV/0!	#DIV/0!	1	0	#DIV/0!	#DIV/0!	4.25	2.08746	0.355918	0.44865
243	TRUE	Empty	Probable transcriptional regulatory protein PrrA OS=Mycobacteroides abscessus (strain ATCC 19977 / DSM 44196 / CIP 104536 / JCM 13569 / NCTC 13031 / TMC 1543) OX=561007 GN=MAB_0956c PE=4 SV=1	B1MJ92	MAB_0956c	25 kDa		unknown	0.5	0.5	0.5	0.5	0.5	0.5	0.5	0.5	0.5	0.5	26	0.5	0.5	0.5	0.5	0.5	0.5	13.75	3.78136	0.355918	0.44865	13.75	3.78136	0.355918	0.44865	1	0	#DIV/0!	#DIV/0!	1	0	#DIV/0!	#DIV/0!	1	0	#DIV/0!	#DIV/0!	13.75	3.78136	0.355918	0.44865
245	TRUE	Empty	Prokaryotic ubiquitin-like protein Pup OS=Mycobacteroides abscessus (strain ATCC 19977 / DSM 44196 / CIP 104536 / JCM 13569 / NCTC 13031 / TMC 1543) OX=561007 GN=pup PE=3 SV=1	B1MAI1	MAB_2171	7 kDa		unknown	0.5	0.5	0.5	0.5	0.5	0.5	0.5	0.5	0.5	0.5	13	0.5	0.5	0.5	0.5	0.5	0.5	7.25	2.85798	0.355918	0.44865	7.25	2.85798	0.355918	0.44865	1	0	#DIV/0!	#DIV/0!	1	0	#DIV/0!	#DIV/0!	1	0	#DIV/0!	#DIV/0!	7.25	2.85798	0.355918	0.44865
255	TRUE	Empty	Putative ankyrin-like protein OS=Mycobacteroides abscessus (strain ATCC 19977 / DSM 44196 / CIP 104536 / JCM 13569 / NCTC 13031 / TMC 1543) OX=561007 GN=MAB_0152 PE=4 SV=1	B1MEI8	MAB_0152	15 kDa		unknown	0.5	0.5	0.5	0.5	0.5	0.5	0.5	0.5	0.5	0.5	9	0.5	0.5	0.5	0.5	0.5	0.5	5.25	2.39232	0.355918	0.44865	5.25	2.39232	0.355918	0.44865	1	0	#DIV/0!	#DIV/0!	1	0	#DIV/0!	#DIV/0!	1	0	#DIV/0!	#DIV/0!	5.25	2.39232	0.355918	0.44865
260	TRUE	Empty	Putative decarboxylase OS=Mycobacteroides abscessus (strain ATCC 19977 / DSM 44196 / CIP 104536 / JCM 13569 / NCTC 13031 / TMC 1543) OX=561007 GN=MAB_4412c PE=4 SV=1	B1MJX5	MAB_4412c	26 kDa		unknown	0.5	0.5	0.5	0.5	0.5	0.5	0.5	0.5	0.5	0.5	7	0.5	0.5	0.5	0.5	0.5	0.5	4.25	2.08746	0.355918	0.44865	4.25	2.08746	0.355918	0.44865	1	0	#DIV/0!	#DIV/0!	1	0	#DIV/0!	#DIV/0!	1	0	#DIV/0!	#DIV/0!	4.25	2.08746	0.355918	0.44865
261	TRUE	Empty	Putative endoribonuclease OS=Mycobacteroides abscessus (strain ATCC 19977 / DSM 44196 / CIP 104536 / JCM 13569 / NCTC 13031 / TMC 1543) OX=561007 GN=MAB_0413 PE=4 SV=1	B1MFW2	MAB_0413	16 kDa		unknown	0.5	0.5	0.5	0.5	0.5	0.5	0.5	0.5	0.5	0.5	3	0.5	0.5	0.5	0.5	0.5	0.5	2.25	1.16993	0.355918	0.44865	2.25	1.16993	0.355918	0.44865	1	0	#DIV/0!	#DIV/0!	1	0	#DIV/0!	#DIV/0!	1	0	#DIV/0!	#DIV/0!	2.25	1.16993	0.355918	0.44865
262	TRUE	Empty	Putative glutamyl-tRNA synthetase or glutamyl-Q tRNA(Asp) synthetase OS=Mycobacteroides abscessus (strain ATCC 19977 / DSM 44196 / CIP 104536 / JCM 13569 / NCTC 13031 / TMC 1543) OX=561007 GN=MAB_0278c PE=3 SV=1	B1MFH8	MAB_0278c	32 kDa		unknown	0.5	0.5	0.5	0.5	0.5	0.5	0.5	0.5	0.5	0.5	0.5	5	0.5	0.5	0.5	0.5	0.5	3.25	1.70044	0.355918	0.44865	3.25	1.70044	0.355918	0.44865	1	0	#DIV/0!	#DIV/0!	1	0	#DIV/0!	#DIV/0!	1	0	#DIV/0!	#DIV/0!	3.25	1.70044	0.355918	0.44865
263	TRUE	Empty	Putative glutaredoxin-like protein OS=Mycobacteroides abscessus (strain ATCC 19977 / DSM 44196 / CIP 104536 / JCM 13569 / NCTC 13031 / TMC 1543) OX=561007 GN=MAB_3512 PE=4 SV=1	B1MEY2	MAB_3512	10 kDa		unknown	0.5	0.5	0.5	0.5	0.5	0.5	0.5	0.5	0.5	0.5	8	0.5	0.5	0.5	0.5	0.5	0.5	4.75	2.24793	0.355918	0.44865	4.75	2.24793	0.355918	0.44865	1	0	#DIV/0!	#DIV/0!	1	0	#DIV/0!	#DIV/0!	1	0	#DIV/0!	#DIV/0!	4.75	2.24793	0.355918	0.44865
264	TRUE	Empty	Putative glyoxalase/bleomycin resistance protein OS=Mycobacteroides abscessus (strain ATCC 19977 / DSM 44196 / CIP 104536 / JCM 13569 / NCTC 13031 / TMC 1543) OX=561007 GN=MAB_0931c PE=4 SV=1	B1MJ67	MAB_0931c	17 kDa		unknown	0.5	0.5	0.5	0.5	0.5	0.5	0.5	0.5	0.5	0.5	8	0.5	0.5	0.5	0.5	0.5	0.5	4.75	2.24793	0.355918	0.44865	4.75	2.24793	0.355918	0.44865	1	0	#DIV/0!	#DIV/0!	1	0	#DIV/0!	#DIV/0!	1	0	#DIV/0!	#DIV/0!	4.75	2.24793	0.355918	0.44865
265	TRUE	Empty	Putative HTH-type transcriptional regulator MarR OS=Mycobacteroides abscessus (strain ATCC 19977 / DSM 44196 / CIP 104536 / JCM 13569 / NCTC 13031 / TMC 1543) OX=561007 GN=MAB_0879 PE=4 SV=1	B1MJ17	MAB_0879	15 kDa		unknown	0.5	0.5	0.5	0.5	0.5	0.5	0.5	0.5	0.5	0.5	2	0.5	0.5	0.5	0.5	0.5	0.5	1.75	0.807355	0.355918	0.44865	1.75	0.807355	0.355918	0.44865	1	0	#DIV/0!	#DIV/0!	1	0	#DIV/0!	#DIV/0!	1	0	#DIV/0!	#DIV/0!	1.75	0.807355	0.355918	0.44865
279	TRUE	Empty	Putative oxidoreductase OS=Mycobacteroides abscessus (strain ATCC 19977 / DSM 44196 / CIP 104536 / JCM 13569 / NCTC 13031 / TMC 1543) OX=561007 GN=MAB_1486c PE=4 SV=1	B1MLZ5	MAB_1486c	31 kDa		unknown	0.5	0.5	0.5	0.5	0.5	0.5	0.5	0.5	0.5	0.5	16	0.5	0.5	0.5	0.5	0.5	0.5	8.75	3.12928	0.355918	0.44865	8.75	3.12928	0.355918	0.44865	1	0	#DIV/0!	#DIV/0!	1	0	#DIV/0!	#DIV/0!	1	0	#DIV/0!	#DIV/0!	8.75	3.12928	0.355918	0.44865
280	TRUE	Empty	Putative phosphoglycerate/bisphosphoglycerate mutase OS=Mycobacteroides abscessus (strain ATCC 19977 / DSM 44196 / CIP 104536 / JCM 13569 / NCTC 13031 / TMC 1543) OX=561007 GN=MAB_1419c PE=4 SV=1	B1MLS8	MAB_1419c	18 kDa		unknown	0.5	0.5	0.5	0.5	0.5	0.5	0.5	0.5	0.5	0.5	5	0.5	0.5	0.5	0.5	0.5	0.5	3.25	1.70044	0.355918	0.44865	3.25	1.70044	0.355918	0.44865	1	0	#DIV/0!	#DIV/0!	1	0	#DIV/0!	#DIV/0!	1	0	#DIV/0!	#DIV/0!	3.25	1.70044	0.355918	0.44865
282	TRUE	Empty	Putative pterin-4-alpha-carbinolamine dehydratase OS=Mycobacteroides abscessus (strain ATCC 19977 / DSM 44196 / CIP 104536 / JCM 13569 / NCTC 13031 / TMC 1543) OX=561007 GN=MAB_1307c PE=3 SV=1	B1MLG8	MAB_1307c	10 kDa		unknown	0.5	0.5	0.5	0.5	0.5	0.5	0.5	0.5	0.5	0.5	22	0.5	0.5	0.5	0.5	0.5	0.5	11.75	3.55459	0.355918	0.44865	11.75	3.55459	0.355918	0.44865	1	0	#DIV/0!	#DIV/0!	1	0	#DIV/0!	#DIV/0!	1	0	#DIV/0!	#DIV/0!	11.75	3.55459	0.355918	0.44865
283	TRUE	Empty	Putative pyridoxamine 5'-phosphate oxidase OS=Mycobacteroides abscessus (strain ATCC 19977 / DSM 44196 / CIP 104536 / JCM 13569 / NCTC 13031 / TMC 1543) OX=561007 GN=MAB_4239 PE=4 SV=1	B1MIU1	MAB_4239	15 kDa		unknown	0.5	0.5	0.5	0.5	0.5	0.5	0.5	0.5	0.5	0.5	10	0.5	0.5	0.5	0.5	0.5	0.5	5.75	2.52356	0.355918	0.44865	5.75	2.52356	0.355918	0.44865	1	0	#DIV/0!	#DIV/0!	1	0	#DIV/0!	#DIV/0!	1	0	#DIV/0!	#DIV/0!	5.75	2.52356	0.355918	0.44865
285	TRUE	Empty	Putative S-adenosyl-L-methionine-dependent methyltransferase MAB_4587c OS=Mycobacteroides abscessus (strain ATCC 19977 / DSM 44196 / CIP 104536 / JCM 13569 / NCTC 13031 / TMC 1543) OX=561007 GN=MAB_4587c PE=3 SV=1	B1ML11	MAB_4587c	34 kDa		unknown	0.5	0.5	0.5	0.5	0.5	0.5	0.5	0.5	0.5	0.5	4	0.5	0.5	0.5	0.5	0.5	0.5	2.75	1.45943	0.355918	0.44865	2.75	1.45943	0.355918	0.44865	1	0	#DIV/0!	#DIV/0!	1	0	#DIV/0!	#DIV/0!	1	0	#DIV/0!	#DIV/0!	2.75	1.45943	0.355918	0.44865
290	TRUE	Empty	Putative transcriptional regulator, ArsR family OS=Mycobacteroides abscessus (strain ATCC 19977 / DSM 44196 / CIP 104536 / JCM 13569 / NCTC 13031 / TMC 1543) OX=561007 GN=MAB_0986 PE=3 SV=1	B1MJC2	MAB_0986	29 kDa		unknown	0.5	0.5	0.5	0.5	0.5	0.5	0.5	0.5	0.5	0.5	6	0.5	0.5	0.5	0.5	0.5	0.5	3.75	1.90689	0.355918	0.44865	3.75	1.90689	0.355918	0.44865	1	0	#DIV/0!	#DIV/0!	1	0	#DIV/0!	#DIV/0!	1	0	#DIV/0!	#DIV/0!	3.75	1.90689	0.355918	0.44865
291	TRUE	Empty	Putative transcriptional regulator, TetR family OS=Mycobacteroides abscessus (strain ATCC 19977 / DSM 44196 / CIP 104536 / JCM 13569 / NCTC 13031 / TMC 1543) OX=561007 GN=MAB_3596c PE=4 SV=1	B1MF65	MAB_3596c	25 kDa		unknown	0.5	0.5	0.5	0.5	0.5	0.5	0.5	0.5	0.5	0.5	2	0.5	0.5	0.5	0.5	0.5	0.5	1.75	0.807355	0.355918	0.44865	1.75	0.807355	0.355918	0.44865	1	0	#DIV/0!	#DIV/0!	1	0	#DIV/0!	#DIV/0!	1	0	#DIV/0!	#DIV/0!	1.75	0.807355	0.355918	0.44865
293	TRUE	Empty	Putative transposase/phage integrase OS=Mycobacteroides abscessus (strain ATCC 19977 / DSM 44196 / CIP 104536 / JCM 13569 / NCTC 13031 / TMC 1543) OX=561007 GN=MAB_4874c PE=4 SV=1	B1MMF7	MAB_4874c	85 kDa	TRUE	unknown	0.5	0.5	0.5	0.5	0.5	0.5	0.5	0.5	0.5	2	0.5	0.5	0.5	0.5	0.5	0.5	0.5	1.75	0.807355	0.355918	0.44865	1.75	0.807355	0.355918	0.44865	1	0	#DIV/0!	#DIV/0!	1	0	#DIV/0!	#DIV/0!	1	0	#DIV/0!	#DIV/0!	1.75	0.807355	0.355918	0.44865
297	TRUE	Empty	Putative two-component system response regulator,LuxR family OS=Mycobacteroides abscessus (strain ATCC 19977 / DSM 44196 / CIP 104536 / JCM 13569 / NCTC 13031 / TMC 1543) OX=561007 GN=MAB_3714c PE=4 SV=1	B1MG43	MAB_3714c	23 kDa		unknown	0.5	0.5	0.5	0.5	0.5	0.5	0.5	0.5	0.5	0.5	2	0.5	0.5	0.5	0.5	0.5	0.5	1.75	0.807355	0.355918	0.44865	1.75	0.807355	0.355918	0.44865	1	0	#DIV/0!	#DIV/0!	1	0	#DIV/0!	#DIV/0!	1	0	#DIV/0!	#DIV/0!	1.75	0.807355	0.355918	0.44865
299	TRUE	Empty	Putative_PNPOx domain-containing protein OS=Mycobacteroides abscessus (strain ATCC 19977 / DSM 44196 / CIP 104536 / JCM 13569 / NCTC 13031 / TMC 1543) OX=561007 GN=MAB_2193c PE=4 SV=1	B1MAK3	MAB_2193c	15 kDa		unknown	0.5	0.5	0.5	0.5	0.5	0.5	0.5	0.5	0.5	0.5	26	0.5	0.5	0.5	0.5	0.5	0.5	13.75	3.78136	0.355918	0.44865	13.75	3.78136	0.355918	0.44865	1	0	#DIV/0!	#DIV/0!	1	0	#DIV/0!	#DIV/0!	1	0	#DIV/0!	#DIV/0!	13.75	3.78136	0.355918	0.44865
300	TRUE	Empty	Putative_PNPOx domain-containing protein OS=Mycobacteroides abscessus (strain ATCC 19977 / DSM 44196 / CIP 104536 / JCM 13569 / NCTC 13031 / TMC 1543) OX=561007 GN=MAB_4748c PE=4 SV=1	B1MM31	MAB_4748c	16 kDa		unknown	0.5	0.5	0.5	0.5	0.5	0.5	0.5	0.5	0.5	0.5	4	0.5	0.5	0.5	0.5	0.5	0.5	2.75	1.45943	0.355918	0.44865	2.75	1.45943	0.355918	0.44865	1	0	#DIV/0!	#DIV/0!	1	0	#DIV/0!	#DIV/0!	1	0	#DIV/0!	#DIV/0!	2.75	1.45943	0.355918	0.44865
303	TRUE	Empty	Rhodanese domain-containing protein OS=Mycobacteroides abscessus (strain ATCC 19977 / DSM 44196 / CIP 104536 / JCM 13569 / NCTC 13031 / TMC 1543) OX=561007 GN=MAB_4243c PE=4 SV=1	B1MIU5	MAB_4243c	15 kDa		unknown	0.5	0.5	0.5	0.5	0.5	0.5	0.5	0.5	0.5	0.5	8	0.5	0.5	0.5	0.5	0.5	0.5	4.75	2.24793	0.355918	0.44865	4.75	2.24793	0.355918	0.44865	1	0	#DIV/0!	#DIV/0!	1	0	#DIV/0!	#DIV/0!	1	0	#DIV/0!	#DIV/0!	4.75	2.24793	0.355918	0.44865
304	TRUE	Empty	Rhodanese-like protein OS=Mycobacteroides abscessus (strain ATCC 19977 / DSM 44196 / CIP 104536 / JCM 13569 / NCTC 13031 / TMC 1543) OX=561007 GN=MAB_0121 PE=4 SV=1	B1MEF7	MAB_0121	11 kDa		unknown	0.5	0.5	0.5	0.5	0.5	0.5	0.5	0.5	0.5	0.5	25	0.5	0.5	0.5	0.5	0.5	0.5	13.25	3.72792	0.355918	0.44865	13.25	3.72792	0.355918	0.44865	1	0	#DIV/0!	#DIV/0!	1	0	#DIV/0!	#DIV/0!	1	0	#DIV/0!	#DIV/0!	13.25	3.72792	0.355918	0.44865
305	TRUE	Empty	Ribonucleoside-diphosphate reductase subunit beta OS=Mycobacteroides abscessus (strain ATCC 19977 / DSM 44196 / CIP 104536 / JCM 13569 / NCTC 13031 / TMC 1543) OX=561007 GN=MAB_3404c PE=3 SV=1	B1ME11	MAB_3404c	37 kDa		unknown	0.5	0.5	0.5	0.5	0.5	0.5	0.5	0.5	0.5	2	0.5	0.5	0.5	0.5	0.5	0.5	0.5	1.75	0.807355	0.355918	0.44865	1.75	0.807355	0.355918	0.44865	1	0	#DIV/0!	#DIV/0!	1	0	#DIV/0!	#DIV/0!	1	0	#DIV/0!	#DIV/0!	1.75	0.807355	0.355918	0.44865
309	TRUE	Empty	S-adenosylmethionine synthase OS=Mycobacteroides abscessus (strain ATCC 19977 / DSM 44196 / CIP 104536 / JCM 13569 / NCTC 13031 / TMC 1543) OX=561007 GN=metK PE=3 SV=1	B1MCC8	MAB_2820c	42 kDa		unknown	0.5	0.5	0.5	0.5	0.5	0.5	0.5	0.5	0.5	0.5	4	0.5	0.5	0.5	0.5	0.5	0.5	2.75	1.45943	0.355918	0.44865	2.75	1.45943	0.355918	0.44865	1	0	#DIV/0!	#DIV/0!	1	0	#DIV/0!	#DIV/0!	1	0	#DIV/0!	#DIV/0!	2.75	1.45943	0.355918	0.44865
310	TRUE	Empty	SCP2 domain-containing protein OS=Mycobacteroides abscessus (strain ATCC 19977 / DSM 44196 / CIP 104536 / JCM 13569 / NCTC 13031 / TMC 1543) OX=561007 GN=MAB_2083 PE=4 SV=1	B1MPB3	MAB_2083	15 kDa		unknown	0.5	0.5	0.5	0.5	0.5	0.5	0.5	0.5	0.5	0.5	20	0.5	0.5	0.5	0.5	0.5	0.5	10.75	3.42626	0.355918	0.44865	10.75	3.42626	0.355918	0.44865	1	0	#DIV/0!	#DIV/0!	1	0	#DIV/0!	#DIV/0!	1	0	#DIV/0!	#DIV/0!	10.75	3.42626	0.355918	0.44865
316	TRUE	Empty	Succinate dehydrogenase flavoprotein subunit OS=Mycobacteroides abscessus (strain ATCC 19977 / DSM 44196 / CIP 104536 / JCM 13569 / NCTC 13031 / TMC 1543) OX=561007 GN=MAB_3675 PE=3 SV=1	B1MG04	MAB_3675	65 kDa		unknown	0.5	0.5	0.5	0.5	0.5	0.5	0.5	0.5	0.5	0.5	2	0.5	0.5	0.5	0.5	0.5	0.5	1.75	0.807355	0.355918	0.44865	1.75	0.807355	0.355918	0.44865	1	0	#DIV/0!	#DIV/0!	1	0	#DIV/0!	#DIV/0!	1	0	#DIV/0!	#DIV/0!	1.75	0.807355	0.355918	0.44865
322	TRUE	Empty	Thioredoxin OS=Mycobacteroides abscessus (strain ATCC 19977 / DSM 44196 / CIP 104536 / JCM 13569 / NCTC 13031 / TMC 1543) OX=561007 GN=MAB_2739c PE=3 SV=1	B1MC47	MAB_2739c	13 kDa		unknown	0.5	0.5	0.5	0.5	0.5	0.5	0.5	0.5	0.5	0.5	33	0.5	0.5	0.5	0.5	0.5	0.5	17.25	4.10852	0.355918	0.44865	17.25	4.10852	0.355918	0.44865	1	0	#DIV/0!	#DIV/0!	1	0	#DIV/0!	#DIV/0!	1	0	#DIV/0!	#DIV/0!	17.25	4.10852	0.355918	0.44865
324	TRUE	Empty	Thioredoxin reductase OS=Mycobacteroides abscessus (strain ATCC 19977 / DSM 44196 / CIP 104536 / JCM 13569 / NCTC 13031 / TMC 1543) OX=561007 GN=MAB_4940 PE=3 SV=1	B1MMM3	MAB_4940	35 kDa		unknown	0.5	0.5	0.5	0.5	0.5	0.5	0.5	0.5	0.5	0.5	2	0.5	0.5	0.5	0.5	0.5	0.5	1.75	0.807355	0.355918	0.44865	1.75	0.807355	0.355918	0.44865	1	0	#DIV/0!	#DIV/0!	1	0	#DIV/0!	#DIV/0!	1	0	#DIV/0!	#DIV/0!	1.75	0.807355	0.355918	0.44865
329	TRUE	Empty	Transcription termination/antitermination protein NusA OS=Mycobacteroides abscessus (strain ATCC 19977 / DSM 44196 / CIP 104536 / JCM 13569 / NCTC 13031 / TMC 1543) OX=561007 GN=nusA PE=3 SV=1	B1MD91	MAB_3135c	36 kDa		unknown	0.5	0.5	0.5	0.5	0.5	0.5	0.5	0.5	0.5	0.5	12	0.5	0.5	0.5	0.5	0.5	0.5	6.75	2.75489	0.355918	0.44865	6.75	2.75489	0.355918	0.44865	1	0	#DIV/0!	#DIV/0!	1	0	#DIV/0!	#DIV/0!	1	0	#DIV/0!	#DIV/0!	6.75	2.75489	0.355918	0.44865
334	TRUE	Empty	Triosephosphate isomerase OS=Mycobacteroides abscessus (strain ATCC 19977 / DSM 44196 / CIP 104536 / JCM 13569 / NCTC 13031 / TMC 1543) OX=561007 GN=tpiA PE=3 SV=1	B1MC85	MAB_2777c	27 kDa		unknown	0.5	0.5	0.5	0.5	0.5	0.5	0.5	0.5	0.5	0.5	8	0.5	0.5	0.5	0.5	0.5	0.5	4.75	2.24793	0.355918	0.44865	4.75	2.24793	0.355918	0.44865	1	0	#DIV/0!	#DIV/0!	1	0	#DIV/0!	#DIV/0!	1	0	#DIV/0!	#DIV/0!	4.75	2.24793	0.355918	0.44865
335	TRUE	Empty	Tryptophan synthase alpha chain OS=Mycobacteroides abscessus (strain ATCC 19977 / DSM 44196 / CIP 104536 / JCM 13569 / NCTC 13031 / TMC 1543) OX=561007 GN=trpA PE=3 SV=1	B1MBV2	MAB_2643c	27 kDa		unknown	0.5	0.5	0.5	0.5	0.5	0.5	0.5	0.5	0.5	0.5	3	0.5	0.5	0.5	0.5	0.5	0.5	2.25	1.16993	0.355918	0.44865	2.25	1.16993	0.355918	0.44865	1	0	#DIV/0!	#DIV/0!	1	0	#DIV/0!	#DIV/0!	1	0	#DIV/0!	#DIV/0!	2.25	1.16993	0.355918	0.44865
338	TRUE	Empty	Uncharacterized protein OS=Mycobacteroides abscessus (strain ATCC 19977 / DSM 44196 / CIP 104536 / JCM 13569 / NCTC 13031 / TMC 1543) OX=561007 GN=MAB_0267 PE=4 SV=1	B1MFG7	MAB_0267	19 kDa		unknown	0.5	0.5	0.5	0.5	0.5	0.5	0.5	0.5	0.5	0.5	5	0.5	0.5	0.5	0.5	0.5	0.5	3.25	1.70044	0.355918	0.44865	3.25	1.70044	0.355918	0.44865	1	0	#DIV/0!	#DIV/0!	1	0	#DIV/0!	#DIV/0!	1	0	#DIV/0!	#DIV/0!	3.25	1.70044	0.355918	0.44865
339	TRUE	Empty	Uncharacterized protein OS=Mycobacteroides abscessus (strain ATCC 19977 / DSM 44196 / CIP 104536 / JCM 13569 / NCTC 13031 / TMC 1543) OX=561007 GN=MAB_0317 PE=4 SV=1	B1MFL6	MAB_0317	15 kDa		unknown	0.5	0.5	0.5	0.5	0.5	0.5	0.5	0.5	0.5	0.5	5	0.5	0.5	0.5	0.5	0.5	0.5	3.25	1.70044	0.355918	0.44865	3.25	1.70044	0.355918	0.44865	1	0	#DIV/0!	#DIV/0!	1	0	#DIV/0!	#DIV/0!	1	0	#DIV/0!	#DIV/0!	3.25	1.70044	0.355918	0.44865
342	TRUE	Empty	Uncharacterized protein OS=Mycobacteroides abscessus (strain ATCC 19977 / DSM 44196 / CIP 104536 / JCM 13569 / NCTC 13031 / TMC 1543) OX=561007 GN=MAB_0437c PE=4 SV=1	B1MGK2	MAB_0437c	8 kDa		unknown	0.5	0.5	0.5	0.5	0.5	0.5	0.5	0.5	0.5	0.5	9	0.5	0.5	0.5	0.5	0.5	0.5	5.25	2.39232	0.355918	0.44865	5.25	2.39232	0.355918	0.44865	1	0	#DIV/0!	#DIV/0!	1	0	#DIV/0!	#DIV/0!	1	0	#DIV/0!	#DIV/0!	5.25	2.39232	0.355918	0.44865
354	TRUE	Empty	Uncharacterized protein OS=Mycobacteroides abscessus (strain ATCC 19977 / DSM 44196 / CIP 104536 / JCM 13569 / NCTC 13031 / TMC 1543) OX=561007 GN=MAB_0831 PE=4 SV=1	B1MIA3	MAB_0831	16 kDa		unknown	0.5	0.5	0.5	0.5	0.5	0.5	0.5	0.5	0.5	0.5	29	0.5	0.5	0.5	0.5	0.5	0.5	15.25	3.93074	0.355918	0.44865	15.25	3.93074	0.355918	0.44865	1	0	#DIV/0!	#DIV/0!	1	0	#DIV/0!	#DIV/0!	1	0	#DIV/0!	#DIV/0!	15.25	3.93074	0.355918	0.44865
364	TRUE	Empty	Uncharacterized protein OS=Mycobacteroides abscessus (strain ATCC 19977 / DSM 44196 / CIP 104536 / JCM 13569 / NCTC 13031 / TMC 1543) OX=561007 GN=MAB_1117c PE=4 SV=1	B1MKB3	MAB_1117c	10 kDa		unknown	0.5	0.5	0.5	0.5	0.5	0.5	0.5	0.5	0.5	11	0.5	0.5	0.5	0.5	0.5	0.5	0.5	6.25	2.64386	0.355918	0.44865	6.25	2.64386	0.355918	0.44865	1	0	#DIV/0!	#DIV/0!	1	0	#DIV/0!	#DIV/0!	1	0	#DIV/0!	#DIV/0!	6.25	2.64386	0.355918	0.44865
377	TRUE	Empty	Uncharacterized protein OS=Mycobacteroides abscessus (strain ATCC 19977 / DSM 44196 / CIP 104536 / JCM 13569 / NCTC 13031 / TMC 1543) OX=561007 GN=MAB_1569 PE=4 SV=1	B1MMU2	MAB_1569	18 kDa		unknown	0.5	0.5	0.5	0.5	0.5	0.5	0.5	0.5	0.5	0.5	16	0.5	0.5	0.5	0.5	0.5	0.5	8.75	3.12928	0.355918	0.44865	8.75	3.12928	0.355918	0.44865	1	0	#DIV/0!	#DIV/0!	1	0	#DIV/0!	#DIV/0!	1	0	#DIV/0!	#DIV/0!	8.75	3.12928	0.355918	0.44865
382	TRUE	Empty	Uncharacterized protein OS=Mycobacteroides abscessus (strain ATCC 19977 / DSM 44196 / CIP 104536 / JCM 13569 / NCTC 13031 / TMC 1543) OX=561007 GN=MAB_1626 PE=4 SV=1	B1MMZ9	MAB_1626	28 kDa		unknown	0.5	0.5	0.5	0.5	0.5	0.5	0.5	0.5	0.5	0.5	0.5	7	0.5	0.5	0.5	0.5	0.5	4.25	2.08746	0.355918	0.44865	4.25	2.08746	0.355918	0.44865	1	0	#DIV/0!	#DIV/0!	1	0	#DIV/0!	#DIV/0!	1	0	#DIV/0!	#DIV/0!	4.25	2.08746	0.355918	0.44865
384	TRUE	Empty	Uncharacterized protein OS=Mycobacteroides abscessus (strain ATCC 19977 / DSM 44196 / CIP 104536 / JCM 13569 / NCTC 13031 / TMC 1543) OX=561007 GN=MAB_1687 PE=4 SV=1	B1MN60	MAB_1687	19 kDa		unknown	0.5	0.5	0.5	0.5	0.5	0.5	0.5	0.5	0.5	0.5	2	0.5	0.5	0.5	0.5	0.5	0.5	1.75	0.807355	0.355918	0.44865	1.75	0.807355	0.355918	0.44865	1	0	#DIV/0!	#DIV/0!	1	0	#DIV/0!	#DIV/0!	1	0	#DIV/0!	#DIV/0!	1.75	0.807355	0.355918	0.44865
388	TRUE	Empty	Uncharacterized protein OS=Mycobacteroides abscessus (strain ATCC 19977 / DSM 44196 / CIP 104536 / JCM 13569 / NCTC 13031 / TMC 1543) OX=561007 GN=MAB_1886 PE=4 SV=1	B1MNR8	MAB_1886	15 kDa		unknown	0.5	0.5	0.5	0.5	0.5	0.5	0.5	0.5	0.5	0.5	6	0.5	0.5	0.5	0.5	0.5	0.5	3.75	1.90689	0.355918	0.44865	3.75	1.90689	0.355918	0.44865	1	0	#DIV/0!	#DIV/0!	1	0	#DIV/0!	#DIV/0!	1	0	#DIV/0!	#DIV/0!	3.75	1.90689	0.355918	0.44865
391	TRUE	Empty	Uncharacterized protein OS=Mycobacteroides abscessus (strain ATCC 19977 / DSM 44196 / CIP 104536 / JCM 13569 / NCTC 13031 / TMC 1543) OX=561007 GN=MAB_1979 PE=4 SV=1	B1MP10	MAB_1979	14 kDa		unknown	0.5	0.5	0.5	0.5	0.5	0.5	0.5	0.5	0.5	0.5	7	0.5	0.5	0.5	0.5	0.5	0.5	4.25	2.08746	0.355918	0.44865	4.25	2.08746	0.355918	0.44865	1	0	#DIV/0!	#DIV/0!	1	0	#DIV/0!	#DIV/0!	1	0	#DIV/0!	#DIV/0!	4.25	2.08746	0.355918	0.44865
393	TRUE	Empty	Uncharacterized protein OS=Mycobacteroides abscessus (strain ATCC 19977 / DSM 44196 / CIP 104536 / JCM 13569 / NCTC 13031 / TMC 1543) OX=561007 GN=MAB_1990 PE=4 SV=1	B1MP21	MAB_1990	15 kDa		unknown	0.5	0.5	0.5	0.5	0.5	0.5	0.5	0.5	0.5	0.5	9	0.5	0.5	0.5	0.5	0.5	0.5	5.25	2.39232	0.355918	0.44865	5.25	2.39232	0.355918	0.44865	1	0	#DIV/0!	#DIV/0!	1	0	#DIV/0!	#DIV/0!	1	0	#DIV/0!	#DIV/0!	5.25	2.39232	0.355918	0.44865
396	TRUE	Empty	Uncharacterized protein OS=Mycobacteroides abscessus (strain ATCC 19977 / DSM 44196 / CIP 104536 / JCM 13569 / NCTC 13031 / TMC 1543) OX=561007 GN=MAB_2252 PE=4 SV=1	B1MAR2	MAB_2252	13 kDa		unknown	0.5	0.5	0.5	0.5	0.5	0.5	0.5	0.5	0.5	0.5	19	0.5	0.5	0.5	0.5	0.5	0.5	10.25	3.35755	0.355918	0.44865	10.25	3.35755	0.355918	0.44865	1	0	#DIV/0!	#DIV/0!	1	0	#DIV/0!	#DIV/0!	1	0	#DIV/0!	#DIV/0!	10.25	3.35755	0.355918	0.44865
402	TRUE	Empty	Uncharacterized protein OS=Mycobacteroides abscessus (strain ATCC 19977 / DSM 44196 / CIP 104536 / JCM 13569 / NCTC 13031 / TMC 1543) OX=561007 GN=MAB_2363 PE=4 SV=1	B1MB23	MAB_2363	32 kDa		unknown	0.5	0.5	0.5	0.5	0.5	0.5	0.5	0.5	0.5	0.5	2	0.5	0.5	0.5	0.5	0.5	0.5	1.75	0.807355	0.355918	0.44865	1.75	0.807355	0.355918	0.44865	1	0	#DIV/0!	#DIV/0!	1	0	#DIV/0!	#DIV/0!	1	0	#DIV/0!	#DIV/0!	1.75	0.807355	0.355918	0.44865
403	TRUE	Empty	Uncharacterized protein OS=Mycobacteroides abscessus (strain ATCC 19977 / DSM 44196 / CIP 104536 / JCM 13569 / NCTC 13031 / TMC 1543) OX=561007 GN=MAB_2387 PE=3 SV=1	B1MB47	MAB_2387	23 kDa		unknown	0.5	0.5	0.5	0.5	0.5	0.5	0.5	0.5	0.5	0.5	6	0.5	0.5	0.5	0.5	0.5	0.5	3.75	1.90689	0.355918	0.44865	3.75	1.90689	0.355918	0.44865	1	0	#DIV/0!	#DIV/0!	1	0	#DIV/0!	#DIV/0!	1	0	#DIV/0!	#DIV/0!	3.75	1.90689	0.355918	0.44865
404	TRUE	Empty	Uncharacterized protein OS=Mycobacteroides abscessus (strain ATCC 19977 / DSM 44196 / CIP 104536 / JCM 13569 / NCTC 13031 / TMC 1543) OX=561007 GN=MAB_2415c PE=3 SV=1	B1MB75	MAB_2415c	15 kDa		unknown	0.5	0.5	0.5	0.5	0.5	0.5	0.5	0.5	0.5	0.5	3	0.5	0.5	0.5	0.5	0.5	0.5	2.25	1.16993	0.355918	0.44865	2.25	1.16993	0.355918	0.44865	1	0	#DIV/0!	#DIV/0!	1	0	#DIV/0!	#DIV/0!	1	0	#DIV/0!	#DIV/0!	2.25	1.16993	0.355918	0.44865
406	TRUE	Empty	Uncharacterized protein OS=Mycobacteroides abscessus (strain ATCC 19977 / DSM 44196 / CIP 104536 / JCM 13569 / NCTC 13031 / TMC 1543) OX=561007 GN=MAB_2457c PE=4 SV=1	B1MBB7	MAB_2457c	17 kDa		unknown	0.5	0.5	0.5	0.5	0.5	0.5	0.5	0.5	0.5	0.5	11	0.5	0.5	0.5	0.5	0.5	0.5	6.25	2.64386	0.355918	0.44865	6.25	2.64386	0.355918	0.44865	1	0	#DIV/0!	#DIV/0!	1	0	#DIV/0!	#DIV/0!	1	0	#DIV/0!	#DIV/0!	6.25	2.64386	0.355918	0.44865
410	TRUE	Empty	Uncharacterized protein OS=Mycobacteroides abscessus (strain ATCC 19977 / DSM 44196 / CIP 104536 / JCM 13569 / NCTC 13031 / TMC 1543) OX=561007 GN=MAB_2579 PE=4 SV=1	B1MBN9	MAB_2579	9 kDa		unknown	0.5	0.5	0.5	0.5	0.5	0.5	0.5	0.5	0.5	0.5	6	0.5	0.5	0.5	0.5	0.5	0.5	3.75	1.90689	0.355918	0.44865	3.75	1.90689	0.355918	0.44865	1	0	#DIV/0!	#DIV/0!	1	0	#DIV/0!	#DIV/0!	1	0	#DIV/0!	#DIV/0!	3.75	1.90689	0.355918	0.44865
426	TRUE	Empty	Uncharacterized protein OS=Mycobacteroides abscessus (strain ATCC 19977 / DSM 44196 / CIP 104536 / JCM 13569 / NCTC 13031 / TMC 1543) OX=561007 GN=MAB_2860c PE=3 SV=1	B1MCG8	MAB_2860c	16 kDa		unknown	0.5	0.5	0.5	0.5	0.5	0.5	0.5	0.5	0.5	0.5	21	0.5	0.5	0.5	0.5	0.5	0.5	11.25	3.49185	0.355918	0.44865	11.25	3.49185	0.355918	0.44865	1	0	#DIV/0!	#DIV/0!	1	0	#DIV/0!	#DIV/0!	1	0	#DIV/0!	#DIV/0!	11.25	3.49185	0.355918	0.44865
444	TRUE	Empty	Uncharacterized protein OS=Mycobacteroides abscessus (strain ATCC 19977 / DSM 44196 / CIP 104536 / JCM 13569 / NCTC 13031 / TMC 1543) OX=561007 GN=MAB_3299c PE=1 SV=1	B1MDQ6	MAB_3299c	28 kDa		unknown	0.5	0.5	0.5	0.5	0.5	0.5	0.5	0.5	0.5	0.5	4	0.5	0.5	0.5	0.5	0.5	0.5	2.75	1.45943	0.355918	0.44865	2.75	1.45943	0.355918	0.44865	1	0	#DIV/0!	#DIV/0!	1	0	#DIV/0!	#DIV/0!	1	0	#DIV/0!	#DIV/0!	2.75	1.45943	0.355918	0.44865
449	TRUE	Empty	Uncharacterized protein OS=Mycobacteroides abscessus (strain ATCC 19977 / DSM 44196 / CIP 104536 / JCM 13569 / NCTC 13031 / TMC 1543) OX=561007 GN=MAB_3403c PE=1 SV=1	B1ME10	MAB_3403c	12 kDa		unknown	0.5	0.5	0.5	0.5	0.5	0.5	0.5	0.5	0.5	0.5	3	0.5	0.5	0.5	0.5	0.5	0.5	2.25	1.16993	0.355918	0.44865	2.25	1.16993	0.355918	0.44865	1	0	#DIV/0!	#DIV/0!	1	0	#DIV/0!	#DIV/0!	1	0	#DIV/0!	#DIV/0!	2.25	1.16993	0.355918	0.44865
450	TRUE	Empty	Uncharacterized protein OS=Mycobacteroides abscessus (strain ATCC 19977 / DSM 44196 / CIP 104536 / JCM 13569 / NCTC 13031 / TMC 1543) OX=561007 GN=MAB_3442 PE=4 SV=1	B1MER2	MAB_3442	13 kDa		unknown	0.5	0.5	0.5	0.5	0.5	0.5	0.5	0.5	0.5	0.5	3	0.5	0.5	0.5	0.5	0.5	0.5	2.25	1.16993	0.355918	0.44865	2.25	1.16993	0.355918	0.44865	1	0	#DIV/0!	#DIV/0!	1	0	#DIV/0!	#DIV/0!	1	0	#DIV/0!	#DIV/0!	2.25	1.16993	0.355918	0.44865
452	TRUE	Empty	Uncharacterized protein OS=Mycobacteroides abscessus (strain ATCC 19977 / DSM 44196 / CIP 104536 / JCM 13569 / NCTC 13031 / TMC 1543) OX=561007 GN=MAB_3461c PE=3 SV=1	B1MET1	MAB_3461c	16 kDa		unknown	0.5	0.5	0.5	0.5	0.5	0.5	0.5	0.5	0.5	0.5	3	0.5	0.5	0.5	0.5	0.5	0.5	2.25	1.16993	0.355918	0.44865	2.25	1.16993	0.355918	0.44865	1	0	#DIV/0!	#DIV/0!	1	0	#DIV/0!	#DIV/0!	1	0	#DIV/0!	#DIV/0!	2.25	1.16993	0.355918	0.44865
457	TRUE	Empty	Uncharacterized protein OS=Mycobacteroides abscessus (strain ATCC 19977 / DSM 44196 / CIP 104536 / JCM 13569 / NCTC 13031 / TMC 1543) OX=561007 GN=MAB_3494c PE=4 SV=1	B1MEW4	MAB_3494c	12 kDa		unknown	0.5	0.5	0.5	0.5	0.5	0.5	0.5	0.5	0.5	0.5	8	0.5	0.5	0.5	0.5	0.5	0.5	4.75	2.24793	0.355918	0.44865	4.75	2.24793	0.355918	0.44865	1	0	#DIV/0!	#DIV/0!	1	0	#DIV/0!	#DIV/0!	1	0	#DIV/0!	#DIV/0!	4.75	2.24793	0.355918	0.44865
458	TRUE	Empty	Uncharacterized protein OS=Mycobacteroides abscessus (strain ATCC 19977 / DSM 44196 / CIP 104536 / JCM 13569 / NCTC 13031 / TMC 1543) OX=561007 GN=MAB_3496 PE=4 SV=1	B1MEW6	MAB_3496	10 kDa		unknown	0.5	0.5	0.5	0.5	0.5	0.5	0.5	0.5	0.5	3	0.5	0.5	0.5	0.5	0.5	0.5	0.5	2.25	1.16993	0.355918	0.44865	2.25	1.16993	0.355918	0.44865	1	0	#DIV/0!	#DIV/0!	1	0	#DIV/0!	#DIV/0!	1	0	#DIV/0!	#DIV/0!	2.25	1.16993	0.355918	0.44865
462	TRUE	Empty	Uncharacterized protein OS=Mycobacteroides abscessus (strain ATCC 19977 / DSM 44196 / CIP 104536 / JCM 13569 / NCTC 13031 / TMC 1543) OX=561007 GN=MAB_3530c PE=4 SV=1	B1MF00	MAB_3530c	25 kDa	TRUE	unknown	0.5	0.5	0.5	0.5	0.5	0.5	0.5	0.5	0.5	0.5	5	0.5	0.5	0.5	0.5	0.5	0.5	3.25	1.70044	0.355918	0.44865	3.25	1.70044	0.355918	0.44865	1	0	#DIV/0!	#DIV/0!	1	0	#DIV/0!	#DIV/0!	1	0	#DIV/0!	#DIV/0!	3.25	1.70044	0.355918	0.44865
464	TRUE	Empty	Uncharacterized protein OS=Mycobacteroides abscessus (strain ATCC 19977 / DSM 44196 / CIP 104536 / JCM 13569 / NCTC 13031 / TMC 1543) OX=561007 GN=MAB_3657 PE=4 SV=1	B1MFY6	MAB_3657	17 kDa		unknown	0.5	0.5	0.5	0.5	0.5	0.5	0.5	0.5	0.5	0.5	4	0.5	0.5	0.5	0.5	0.5	0.5	2.75	1.45943	0.355918	0.44865	2.75	1.45943	0.355918	0.44865	1	0	#DIV/0!	#DIV/0!	1	0	#DIV/0!	#DIV/0!	1	0	#DIV/0!	#DIV/0!	2.75	1.45943	0.355918	0.44865
465	TRUE	Empty	Uncharacterized protein OS=Mycobacteroides abscessus (strain ATCC 19977 / DSM 44196 / CIP 104536 / JCM 13569 / NCTC 13031 / TMC 1543) OX=561007 GN=MAB_3665 PE=4 SV=1	B1MFZ4	MAB_3665	12 kDa		unknown	0.5	0.5	0.5	0.5	0.5	0.5	0.5	0.5	0.5	0.5	4	0.5	0.5	0.5	0.5	0.5	0.5	2.75	1.45943	0.355918	0.44865	2.75	1.45943	0.355918	0.44865	1	0	#DIV/0!	#DIV/0!	1	0	#DIV/0!	#DIV/0!	1	0	#DIV/0!	#DIV/0!	2.75	1.45943	0.355918	0.44865
471	TRUE	Empty	Uncharacterized protein OS=Mycobacteroides abscessus (strain ATCC 19977 / DSM 44196 / CIP 104536 / JCM 13569 / NCTC 13031 / TMC 1543) OX=561007 GN=MAB_3951 PE=4 SV=1	B1MHE4	MAB_3951	16 kDa		unknown	0.5	0.5	0.5	0.5	0.5	0.5	0.5	0.5	0.5	0.5	15	0.5	0.5	0.5	0.5	0.5	0.5	8.25	3.04439	0.355918	0.44865	8.25	3.04439	0.355918	0.44865	1	0	#DIV/0!	#DIV/0!	1	0	#DIV/0!	#DIV/0!	1	0	#DIV/0!	#DIV/0!	8.25	3.04439	0.355918	0.44865
474	TRUE	Empty	Uncharacterized protein OS=Mycobacteroides abscessus (strain ATCC 19977 / DSM 44196 / CIP 104536 / JCM 13569 / NCTC 13031 / TMC 1543) OX=561007 GN=MAB_3998 PE=4 SV=1	B1MHJ1	MAB_3998	53 kDa		unknown	0.5	0.5	0.5	0.5	0.5	0.5	0.5	0.5	0.5	0.5	4	0.5	0.5	0.5	0.5	0.5	0.5	2.75	1.45943	0.355918	0.44865	2.75	1.45943	0.355918	0.44865	1	0	#DIV/0!	#DIV/0!	1	0	#DIV/0!	#DIV/0!	1	0	#DIV/0!	#DIV/0!	2.75	1.45943	0.355918	0.44865
478	TRUE	Empty	Uncharacterized protein OS=Mycobacteroides abscessus (strain ATCC 19977 / DSM 44196 / CIP 104536 / JCM 13569 / NCTC 13031 / TMC 1543) OX=561007 GN=MAB_4140 PE=3 SV=1	B1MIJ2	MAB_4140	19 kDa		unknown	0.5	0.5	0.5	0.5	0.5	0.5	0.5	0.5	0.5	0.5	6	0.5	0.5	0.5	0.5	0.5	0.5	3.75	1.90689	0.355918	0.44865	3.75	1.90689	0.355918	0.44865	1	0	#DIV/0!	#DIV/0!	1	0	#DIV/0!	#DIV/0!	1	0	#DIV/0!	#DIV/0!	3.75	1.90689	0.355918	0.44865
479	TRUE	Empty	Uncharacterized protein OS=Mycobacteroides abscessus (strain ATCC 19977 / DSM 44196 / CIP 104536 / JCM 13569 / NCTC 13031 / TMC 1543) OX=561007 GN=MAB_4144 PE=4 SV=1	B1MIJ6	MAB_4144	6 kDa		unknown	0.5	0.5	0.5	0.5	0.5	0.5	0.5	0.5	0.5	0.5	7	0.5	0.5	0.5	0.5	0.5	0.5	4.25	2.08746	0.355918	0.44865	4.25	2.08746	0.355918	0.44865	1	0	#DIV/0!	#DIV/0!	1	0	#DIV/0!	#DIV/0!	1	0	#DIV/0!	#DIV/0!	4.25	2.08746	0.355918	0.44865
480	TRUE	Empty	Uncharacterized protein OS=Mycobacteroides abscessus (strain ATCC 19977 / DSM 44196 / CIP 104536 / JCM 13569 / NCTC 13031 / TMC 1543) OX=561007 GN=MAB_4198 PE=4 SV=1	B1MIQ0	MAB_4198	22 kDa		unknown	0.5	0.5	0.5	0.5	0.5	0.5	0.5	0.5	0.5	0.5	8	0.5	0.5	0.5	0.5	0.5	0.5	4.75	2.24793	0.355918	0.44865	4.75	2.24793	0.355918	0.44865	1	0	#DIV/0!	#DIV/0!	1	0	#DIV/0!	#DIV/0!	1	0	#DIV/0!	#DIV/0!	4.75	2.24793	0.355918	0.44865
481	TRUE	Empty	Uncharacterized protein OS=Mycobacteroides abscessus (strain ATCC 19977 / DSM 44196 / CIP 104536 / JCM 13569 / NCTC 13031 / TMC 1543) OX=561007 GN=MAB_4205 PE=4 SV=1	B1MIQ7	MAB_4205	31 kDa		unknown	0.5	0.5	0.5	0.5	0.5	0.5	0.5	0.5	0.5	0.5	17	0.5	0.5	0.5	0.5	0.5	0.5	9.25	3.20945	0.355918	0.44865	9.25	3.20945	0.355918	0.44865	1	0	#DIV/0!	#DIV/0!	1	0	#DIV/0!	#DIV/0!	1	0	#DIV/0!	#DIV/0!	9.25	3.20945	0.355918	0.44865
491	TRUE	Empty	Uncharacterized protein OS=Mycobacteroides abscessus (strain ATCC 19977 / DSM 44196 / CIP 104536 / JCM 13569 / NCTC 13031 / TMC 1543) OX=561007 GN=MAB_4436c PE=4 SV=1	B1MJZ9	MAB_4436c	20 kDa		unknown	0.5	0.5	0.5	0.5	0.5	0.5	0.5	0.5	0.5	0.5	5	0.5	0.5	0.5	0.5	0.5	0.5	3.25	1.70044	0.355918	0.44865	3.25	1.70044	0.355918	0.44865	1	0	#DIV/0!	#DIV/0!	1	0	#DIV/0!	#DIV/0!	1	0	#DIV/0!	#DIV/0!	3.25	1.70044	0.355918	0.44865
492	TRUE	Empty	Uncharacterized protein OS=Mycobacteroides abscessus (strain ATCC 19977 / DSM 44196 / CIP 104536 / JCM 13569 / NCTC 13031 / TMC 1543) OX=561007 GN=MAB_4462c PE=4 SV=1	B1MK24	MAB_4462c	16 kDa		unknown	0.5	0.5	0.5	0.5	0.5	0.5	0.5	0.5	0.5	0.5	3	0.5	0.5	0.5	0.5	0.5	0.5	2.25	1.16993	0.355918	0.44865	2.25	1.16993	0.355918	0.44865	1	0	#DIV/0!	#DIV/0!	1	0	#DIV/0!	#DIV/0!	1	0	#DIV/0!	#DIV/0!	2.25	1.16993	0.355918	0.44865
499	TRUE	Empty	Uncharacterized protein OS=Mycobacteroides abscessus (strain ATCC 19977 / DSM 44196 / CIP 104536 / JCM 13569 / NCTC 13031 / TMC 1543) OX=561007 GN=MAB_4828c PE=4 SV=1	B1MMB1	MAB_4828c	16 kDa		unknown	0.5	0.5	0.5	0.5	0.5	0.5	0.5	0.5	0.5	0.5	10	0.5	0.5	0.5	0.5	0.5	0.5	5.75	2.52356	0.355918	0.44865	5.75	2.52356	0.355918	0.44865	1	0	#DIV/0!	#DIV/0!	1	0	#DIV/0!	#DIV/0!	1	0	#DIV/0!	#DIV/0!	5.75	2.52356	0.355918	0.44865
500	TRUE	Empty	Uncharacterized protein OS=Mycobacteroides abscessus (strain ATCC 19977 / DSM 44196 / CIP 104536 / JCM 13569 / NCTC 13031 / TMC 1543) OX=561007 GN=MAB_4868c PE=4 SV=1	B1MMF1	MAB_4868c	17 kDa		unknown	0.5	0.5	0.5	0.5	0.5	0.5	0.5	0.5	0.5	0.5	5	0.5	0.5	0.5	0.5	0.5	0.5	3.25	1.70044	0.355918	0.44865	3.25	1.70044	0.355918	0.44865	1	0	#DIV/0!	#DIV/0!	1	0	#DIV/0!	#DIV/0!	1	0	#DIV/0!	#DIV/0!	3.25	1.70044	0.355918	0.44865
508	TRUE	Empty	UTP--glucose-1-phosphate uridylyltransferase OS=Mycobacteroides abscessus (strain ATCC 19977 / DSM 44196 / CIP 104536 / JCM 13569 / NCTC 13031 / TMC 1543) OX=561007 GN=MAB_1086 PE=3 SV=1	B1MK84	MAB_1086	33 kDa		unknown	0.5	0.5	0.5	0.5	0.5	0.5	0.5	0.5	0.5	0.5	3	0.5	0.5	0.5	0.5	0.5	0.5	2.25	1.16993	0.355918	0.44865	2.25	1.16993	0.355918	0.44865	1	0	#DIV/0!	#DIV/0!	1	0	#DIV/0!	#DIV/0!	1	0	#DIV/0!	#DIV/0!	2.25	1.16993	0.355918	0.44865
509	TRUE	Empty	YceI domain-containing protein OS=Mycobacteroides abscessus (strain ATCC 19977 / DSM 44196 / CIP 104536 / JCM 13569 / NCTC 13031 / TMC 1543) OX=561007 GN=MAB_4525 PE=4 SV=1	B1MKU9	MAB_4525	19 kDa		unknown	0.5	0.5	0.5	0.5	0.5	0.5	0.5	0.5	0.5	0.5	11	0.5	0.5	0.5	0.5	0.5	0.5	6.25	2.64386	0.355918	0.44865	6.25	2.64386	0.355918	0.44865	1	0	#DIV/0!	#DIV/0!	1	0	#DIV/0!	#DIV/0!	1	0	#DIV/0!	#DIV/0!	6.25	2.64386	0.355918	0.44865

## Sheet: Fig 1_B-C data
Sorted Data for Figure 1B and C
Fold change (FC > 2); p < 0.05
Fold change (FC < 2); p < 0.05
			EL vs. 5 min.	EL vs. 5 min.				ML vs. 5 min	ML vs. 5 min				LL vs. 5 min	LL vs. 5 min				ML_vs_EL	ML_vs_EL				LL_vs_EL	LL_vs_EL				LL_vs_ML	LL_vs_ML
	Accession Number	Alternate ID	Log (fold change)	Log (pvalue)		Accession Number	Alternate ID	Log (fold change)	Log (pvalue)			Accession Number	Alternate ID	Log (fold change)		Accession Number	Alternate ID	Log (fold change)	Log (pvalue)		Accession Number	Alternate ID	Log (fold change)	Log (pvalue)		Accession Number	Alternate ID	Log (fold change)	Log (pvalue)
	B1MFV4	MAB_0405c	9.09276	5.64037		B1MFV4	MAB_0405c	10.188	5.00799		B1MCH9	MAB_2871c	11.0279	3.95063		B1MCD2	MAB_2824c	5.62936	2.68005		B1MKJ7	greA	6.93664	1.48573		B1MAN9	MAB_2229c	4.51096	1.30713
	B1MMK7	MAB_4924	8.50184	4.4526		B1MCH9	MAB_2871c	10.1459	2.25732		B1MFV4	MAB_0405c	10.4367	4.06542		B1MCD2	MAB_2824c	5.55459	2.66712		B1ME63	MAB_0025	6.7211	1.57065		B1ME63	MAB_0025	2.83846	1.33389
	B1MJB0	MAB_0974	8.40514	3.71704		B1MJE7	MAB_1013	9.66622	4.19284		B1MJE7	MAB_1013	9.87958	5.33817		B1MG60	groL	5.41785	1.50311		B1MCD2	MAB_2824c	6.65105	1.43325		B1MK77	MAB_1079	2.41504	2.10105
	B1MFL7	MAB_0318c	8.21189	3.90059		B1MJB0	MAB_0974	9.60455	4.03671		B1MBY8	MAB_2679	9.83605	3.7707		B1MEY9	MAB_3519c	5.34873	1.54456		B1MCD2	MAB_2824c	6.65105	1.43325		B1MAN9	MAB_2229c	2.26024	1.30241
	B1MBM0	MAB_2560	8.19229	5.39773		B1MBY8	MAB_2679	9.25857	3.50227		B1MBY8	MAB_2679	9.8321	3.78641		B1MKH4	MAB_1178c	5.24793	4.09721		B1MI13	MAB_0739c	6.62205	1.37453		B1MAW2	MAB_2302	1.62344	2.37664
	B1MCH9	MAB_2871c	7.97441	4.04232		B1MBY8	MAB_2679	9.24436	3.51878		B1MMK7	MAB_4924	9.58871	4.51022		B1MDX0	MAB_3363c	5.22882	2.21809		B1MMM4	MAB_4941	6.53138	1.34936		B1MNR0	acpP	1.40102	1.3133
	B1MC42	MAB_2734c	7.81057	5.42758		B1MMK7	MAB_4924	9.16239	6.30381		B1MJB0	MAB_0974	9.54303	4.59794		B1MET7	MAB_3467c	5.20945	2.29926		B1MB63	MAB_2403	6.39232	1.51187		B1MJZ6	MAB_4433c	1.34395	2.63579
	B1MMY9	MAB_1616	7.58871	5.27354		B1MFL7	MAB_0318c	9.04849	5.84138		B1MBM0	MAB_2560	9.30834	3.86154		B1MGH7	tuf	5.19916	1.76031		B1MAN9	MAB_2229c	5.6865	1.67903		B1MHH4	MAB_3981c	1.29373	1.61964
	B1MEL2	MAB_0176	7.51964	4.74631		B1MMY9	MAB_1616	8.97154	4.31852		B1MFL7	MAB_0318c	9.19106	4.46171		B1MGH8	fusA	5.11894	1.51782		B1MKH4	MAB_1178c	5.65821	1.96524		B1MPE3	MAB_2113	1.07468	3.1378
	B1MEL2	MAB_0176	7.47978	4.83791		B1MBM0	MAB_2560	8.9629	4.89571		B1MEE8	MAB_0112	9.14593	5.96296		B1MJB4	MAB_0978	5.08746	2.14262		B1MLU8	MAB_1439c	5.42626	1.82069		B1MAP1	MAB_0046	0.982722	1.80468
	B1MBD4	MAB_2474	7.27612	3.87302		B1MHS6	groL	8.91289	2.55626		B1MHS6	groL	9.11764	2.13259		B1MDF1	tsf	4.88264	1.74243		B1MJB4	MAB_0978	5.38606	3.15226		B1MAH1	MAB_2161c	0.914027	1.453
	B1MEL3	MAB_0177	7.14975	4.97908		B1MC42	MAB_2734c	8.76487	5.53451		B1MC42	MAB_2734c	9.05393	4.65318		B1MH69	rplL	4.88264	1.66467		B1MLI8	MAB_1327	5.37504	1.37155		B1MCH9	MAB_2871c	0.881974	1.43866
	B1MAW4	MAB_2304c	7.12412	5.23268		B1MEE8	MAB_0112	8.74987	4.38658		B1MAH1	MAB_2161c	8.83289	3.05336		B1MKJ7	greA	4.78136	2.3797		B1MCW2	MAB_3005c	5.30378	2.33548		B1MD32	MAB_3075c	0.774708	2.07475
	B1MDW2	MAB_3355	7.01123	4.66443		B1MBD4	MAB_2474	8.26913	4.16683		B1MMY9	MAB_1616	8.70736	4.13334		B1MC87	MAB_2779c	4.6865	1.43027		B1MC87	MAB_2779c	5.30378	1.35198		B1MM23	MAB_4740	0.76957	2.0171
	B1MIG6	MAB_4114	6.84549	3.80852		B1MEL2	MAB_0176	8.24793	6.58898		B1MBD4	MAB_2474	8.64926	2.39774		B1MKV2	MAB_4528c	4.67243	3.66555		B1MDP9	MAB_3292c	5.26679	2.52484		B1MIR5	MAB_4213c	0.752782	1.65387
	B1MGD1	MAB_3801c	6.78136	6.38058		B1MEL3	MAB_0177	8.20945	9.49179		B1MEL3	MAB_0177	8.58496	3.05116		B1MI13	MAB_0739c	4.64386	2.90349		B1MGH7	tuf	5.13578	1.65387		B1MMR6	MAB_1543	0.626185	2.35307
	B1MDC1	MAB_3165c	6.7211	2.65752		B1MEL2	MAB_0176	8.13955	6.17616		B1MEL2	MAB_0176	8.40088	2.32172		B1MDP9	MAB_3292c	4.56986	1.6164		B1MET7	MAB_3467c	5.12928	1.6944		B1MD97	MAB_3141	0.575247	2.65275
	B1MJ93	MAB_0957	6.66534	4.35868		B1MAW4	MAB_2304c	8.04712	5.04189		B1MEL2	MAB_0176	8.28771	2.37733		B1MB63	MAB_2403	4.55459	3.54786		B1MAW2	MAB_2302	4.83289	4.12967		B1ME09	MAB_3402	0.569021	1.62927
	B1MCR7	MAB_2960	6.63662	4.99726		B1MAH1	MAB_2161c	7.91886	4.03434		B1MAW4	MAB_2304c	8.04712	4.31723		B1MCW2	MAB_3005c	4.55459	3.0006		B1MAN9	MAB_2229c	4.83289	1.32078		B1MIN7	MAB_4185c	0.516153	1.7197
	B1MEV8	MAB_3488	6.61471	5.83265		B1MCR7	MAB_2960	7.88264	5.16454		B1MIN7	MAB_4185c	8.02791	4.48551		B1MEF1	MAB_0115c	4.49185	5.14161		B1MG60	groL	4.64386	1.60664		B1MBL5	MAB_2555	0.446167	1.95136
	B1MNM5	MAB_1843	6.60733	4.54175		B1MG61	groS	7.87344	3.4429		B1MDK6	MAB_3249	8.00282	3.90654		B1MG99	rpoA	4.45943	2.06458		B1MH69	rplL	4.55459	3.11302		B1MMK7	MAB_4924	0.426323	1.43896
	B1MJL5	MAB_4299c	6.56986	3.23443		B1MDW2	MAB_3355	7.72451	5.14218		B1MJL5	MAB_4299c	7.98868	4.66579		B1MI14	MAB_0740c	4.45943	1.69869		B1MDF4	MAB_3198c	4.37638	3.0093		B1MEE8	MAB_0112	0.396063	1.47484
	B1MEL1	MAB_0175	6.53916	4.38733		B1MIG6	MAB_4114	7.72451	4.52518		B1MMR6	MAB_1543	7.9571	5.74247		B1MJJ0	sucC	4.22882	1.59865		B1MP48	MAB_2017	4.28011	2.08574		B1MFX3	MAB_0424	0.387023	1.70256
	B1MFV1	MAB_0402	6.43463	3.67033		B1MJL5	MAB_4299c	7.69349	5.45381		B1MEL1	MAB_0175	7.90388	3.81439		B1MIX5	dnaK	4.22055	1.52625		B1MHH4	MAB_3981c	4.24793	3.30621		B1MJ93	MAB_0957	0.308268	1.35184
	B1MIY6	MAB_4284c	6.40088	6.67866		B1MJ93	MAB_0957	7.57743	5.21649		B1MNR0	acpP	7.90087	2.17948		B1MDE3	frr	4.16993	3.65192		B1MAP1	MAB_0046	4.20511	3.64097		B1MCB3	MAB_2805c	0.29956	1.32302
	B1MC41	MAB_2733c	6.39232	1.79052		B1MDK6	MAB_3249	7.53528	4.4555		B1MJ93	MAB_0957	7.8857	5.83483		B1MLI8	MAB_1327	4.12928	3.51802		B1MHS6	groL	4.07325	2.01657		B1MGD9	MAB_3809c	-0.496234	1.99136
	B1MIN7	MAB_4185c	6.37504	3.03899		B1MEL1	MAB_0175	7.52356	5.04908		B1MDW2	MAB_3355	7.87652	5.22469		B1MDH7	dnaN	4.10852	1.54194		B1MGY1	MAB_0567c	4.02554	1.59913		B1MBQ4	MAB_2594	-0.578704	1.76677
	B1MG94	MAB_3765	6.21917	6.05121		B1MGD1	MAB_3801c	7.52356	3.72881		B1MES4	MAB_3454	7.85798	3.33317		B1MGF1	rpsJ	4.10852	1.46324		B1MEF4	MAB_0118c	4	1.31886		B1MEW3	MAB_3493	-1.02554	3.58717
	B1MDK6	MAB_3249	6.18982	3.77379		B1MES4	MAB_3454	7.51175	6.63094		B1MIG6	MAB_4114	7.84235	4.29852		B1MKT6	tpx	4.08746	2.53349		B1MLC5	MAB_4702c	3.98935	1.71687		B1MAY3	rplT	-1.90689	1.43027
	B1MD34	MAB_3077c	6.15987	5.59794		B1MIN7	MAB_4185c	7.51175	6.50061		B1MGD1	MAB_3801c	7.79442	5.21348		B1MLU8	MAB_1439c	4.08746	1.31976		B1MB33	MAB_2373	3.94996	1.70992		B1MKG1	eno	-1.90689	1.43027
	B1MNL7	MAB_1835c	6.06609	6.83684		B1MNM5	MAB_1843	7.46352	7.28956		B1MNL7	MAB_1835c	7.65464	3.81552		B1MP48	MAB_2017	4.05063	2.13729		B1MM65	MAB_4782	3.90689	4.43868		B1MBL6	MAB_2556c	-2.52356	1.37776
	B1MBL9	MAB_2559c	6.01123	4.68125		B1MGH7	tuf	7.44708	1.80394		B1MNM5	MAB_1843	7.63662	5.98093		B1MDF4	MAB_3198c	3.94342	4.49753		B1MHY4	MAB_0710	3.88264	1.49167		B1MH15	MAB_0601	-3.11548	3.73652
	B1MMR6	MAB_1543	5.91886	5.02325		B1MIY6	MAB_4284c	7.41785	3.32142		B1MCR7	MAB_2960	7.60363	2.79492		B1ME63	MAB_0025	3.88264	1.39276		B1MAH1	MAB_2161c	3.83289	2.87295		B1MIE7	MAB_4095c	-3.2854	1.38614
	B1MGZ6	MAB_0582c	5.89482	4.85323		B1MFV1	MAB_0402	7.40088	5.10259		B1MB96	MAB_2436	7.55842	5.50922		B1MHS6	groL	3.8685	2.40945		B1MM58	MAB_4775c	3.62803	2.83892		B1MB62	gcvH	4.65821	1.22814
	B1MB96	MAB_2436	5.80735	3.60801		B1MB96	MAB_2436	7.3837	5.26565		B1MFV1	MAB_0402	7.50383	3.86742		B1MM65	MAB_4782	3.85798	3.97769		B1MIX5	dnaK	3.59352	1.68148		B1MCS9	MAB_2972	0.589579	1.22384
	B1MIR3	MAB_4211c	5.72792	5.22426		B1MMR6	MAB_1543	7.33092	4.51776		B1MFX3	MAB_0424	7.40939	7.36758		B1MCE5	efp	3.70044	2.40321		B1MK77	MAB_1079	3.58496	2.64996		B1MIF2	MAB_4100c	3.78136	1.21398
	B1MC36	MAB_2728c	5.72792	2.70677		B1MNL7	MAB_1835c	7.24317	3.5865		B1MPE3	MAB_2113	7.3966	4.91278		B1MDH2	MAB_3217	3.56294	3.46976		B1ML28	MAB_4604c	3.49185	1.40627		B1MDI5	MAB_3228c	3.67243	1.21055
	B1MK79	MAB_1081	5.71425	4.7039		B1MDC1	MAB_3165c	7.224	6.25768		B1MGH7	tuf	7.3837	1.69745		B1MJJ1	sucD	3.49185	1.55871		B1MG82	MAB_3753c	3.48239	1.38701		B1MMM4	MAB_4941	3.36146	1.20687
	B1MFQ1	MAB_0352	5.6865	4.26597		B1MMY7	MAB_1614	7.15482	5.62127		B1MIY6	MAB_4284c	7.30834	4.34774		B1MAN9	MAB_2229c	3.42626	1.47815		B1MK76	MAB_1078	3.47999	2.53675		B1MGY1	MAB_0567c	1.87869	1.17687
	B1MG92	MAB_3763	5.64386	5.99439		B1MEV8	MAB_3488	7.12412	5.24248		B1MG83	MAB_3754c	7.29921	2.33659		B1MC55	MAB_2747c	3.35755	1.49552		B1MBY8	MAB_2679	3.42271	3.17748		B1MBY8	MAB_2679	0.587735	1.1763
	B1MFX3	MAB_0424	5.58496	3.97492		B1MNV4	MAB_1922	7.06609	4.95185		B1MCS9	MAB_2972	7.29002	4.08176		B1MB33	MAB_2373	3.32193	1.72817		B1MBY8	MAB_2679	3.39311	3.14466		B1MLL1	MAB_1350	3.92892	1.15523
	B1MGX9	MAB_0565c	5.55459	3.93733		B1MG83	MAB_3754c	7.06609	2.62618		B1MBL9	MAB_2559c	7.29002	3.59064		B1MIE7	MAB_4095c	3.2854	1.38614		B1MNR0	acpP	3.34628	1.9844		B1MC71	pgl	4.2854	1.15238
	B1MGD9	MAB_3809c	5.53916	4.76379		B1MIX5	dnaK	7.02791	1.60497		B1MMY7	MAB_1614	7.20945	4.72113		B1MIQ9	MAB_4207	3.2854	1.30432		B1MEE8	MAB_0112	3.31304	4.25156		B1MBY8	MAB_2679	0.577484	1.14527
	B1MDV5	MAB_3348	5.52356	4.58374		B1MFX3	MAB_0424	7.02237	4.48212		B1MDC1	MAB_3165c	7.07682	4.22273		B1ME77	MAB_0039c	3.24793	2.06424		B1MJE7	MAB_1013	3.22853	3.96128		B1MM58	MAB_4775c	0.661198	1.14153
	B1MJ07	MAB_0869c	5.45943	2.86544		B1MBL9	MAB_2559c	7	5.86236		B1MIR3	MAB_4211c	7.02791	5.54299		B1MAP1	MAB_0046	3.22239	2.56358		B1MCH9	MAB_2871c	3.05349	3.62469		B1MD76	MAB_3120	0.467126	1.12834
	B1MJG0	MAB_1026c	5.40939	4.30925		B1MKW1	MAB_4537c	6.81378	3.45749		B1MKW1	MAB_4537c	7.01681	3.79116		B1MEC9	MAB_0093	3.20945	1.54963		B1MC94	MAB_2786	3.03953	1.64481		B1MIR3	MAB_4211c	0.293196	1.12488
	B1MB09	MAB_2349	5.40939	3.95936		B1MGX9	MAB_0565c	6.77479	4.30358		B1MEV8	MAB_3488	6.99435	3.49656		B1MAW2	MAB_2302	3.20945	1.37884		B1MPE3	MAB_2113	3.00429	4.48744		B1MKJ7	greA	2.15528	1.11948
	B1MKB4	MAB_1118c	5.33985	3.91657		B1MIR3	MAB_4211c	6.73471	4.91237		B1MD34	MAB_3077c	6.96578	4.48818		B1MK76	MAB_1078	3.19502	1.3745		B1MEC9	MAB_0093	2.9542	1.51782		B1MFQ1	MAB_0352	-0.744441	1.11162
	B1MD97	MAB_3141	5.30378	5.19526		B1MC41	MAB_2733c	6.70736	4.95832		B1MKJ7	greA	6.93664	1.48573		B1MEW5	MAB_3495	3.19265	4.86544		B1ML00	MAB_4576c	2.85798	1.37563		B1MDK6	MAB_3249	0.46754	1.09612
	B1MMY7	MAB_1614	5.26679	2.35533		B1MCS9	MAB_2972	6.70044	3.25566		B1MJB4	MAB_0978	6.84549	3.19956		B1MJE4	MAB_1010c	3.12928	1.51674		B1MNS4	MAB_1892	2.75489	1.3408		B1ME99	MAB_0063c	-1.63982	1.09013
	B1MDI2	MAB_3225	5.20945	5.27806		B1MG94	MAB_3765	6.69349	4.14806		B1MGX9	MAB_0565c	6.83289	4.02774		B1MD37	MAB_3080	3.12928	1.33593		B1MCA9	MAB_2801	2.73697	3.09349		B1MNV4	MAB_1922	-0.473632	1.07492
	B1MDJ1	MAB_3234	5.20945	3.76846		B1MD34	MAB_3077c	6.64386	3.54758		B1MG94	MAB_3765	6.81378	9.39904		B1MGA4	infA	3.08746	1.53589		B1MNV1	MAB_1919	2.73697	2.65615		B1MNF1	MAB_1767	3.55459	1.07417
	B1MKW1	MAB_4537c	5.20945	2.00631		B1MJ07	MAB_0869c	6.62936	6.20782		B1MD97	MAB_3141	6.79442	5.80647		B1MLC5	MAB_4702c	3.06228	1.76721		B1MJZ6	MAB_4433c	2.67516	3.3382		B1MJY3	MAB_4420	4.53916	1.06379
	B1MC35	MAB_2727c	5.18982	3.01862		B1MG92	MAB_3763	6.56986	5.28804		B1MIR5	MAB_4213c	6.74147	3.69538		B1MDW9	MAB_3362c	3.04439	1.30513		B1MDJ2	MAB_3235c	2.57096	2.55821		B1MB63	MAB_2403	1.83773	1.05684
	B1MM23	MAB_4740	5.16993	3.52465		B1MJB4	MAB_0978	6.54689	2.18646		B1MC41	MAB_2733c	6.72792	4.49894		B1MJE7	MAB_1013	3.01517	3.20041		B1MHV9	MAB_0684c	2.45297	3.11984		B1MNM5	MAB_1843	0.1731	1.03095
	B1MF83	MAB_3614	5.10852	4.43341		B1MC36	MAB_2728c	6.5157	3.74015		B1ME63	MAB_0025	6.7211	1.57065		B1MM58	MAB_4775c	2.96683	3.35078		B1MIC0	MAB_0848c	2.42884	4.63233		B1MJH5	MAB_1041	4.10852	1.00311
	B1MBQ4	MAB_2594	5.10852	2.74781		B1MNR0	acpP	6.49985	3.17966		B1MDJ2	MAB_3235c	6.67948	3.15141		B1MHH4	MAB_3981c	2.9542	1.35572		B1MBL5	MAB_2555	2.37993	4.04622		B1MI13	MAB_0739c	1.9782	0.990354
	B1MG61	groS	5.10852	2.71136		B1MGZ6	MAB_0582c	6.46761	5.55648		B1MBL5	MAB_2555	6.66534	5.48389		B1MAH1	MAB_2161c	2.91886	3.53271		B1MES4	MAB_3454	2.36613	2.47986		B1MB09	MAB_2349	-0.521953	0.975722
	B1MCA7	MAB_2799	5.08746	4.34296		B1MDI2	MAB_3225	6.41785	4.31764		B1MCD2	MAB_2824c	6.65105	1.43325		B1MC94	MAB_2786	2.91754	4.40818		B1MG83	MAB_3754c	2.34501	1.89123		B1MJL5	MAB_4299c	0.295198	0.970504
	B1MCS9	MAB_2972	5.06609	3.37168		B1MCA7	MAB_2799	6.39232	5.31185		B1MCD2	MAB_2824c	6.65105	1.43325		B1MEE8	MAB_0112	2.91698	3.17181		B1MLT7	MAB_1428	2.33039	2.28778		B1MP12	MAB_1981	3.96963	0.964394
	B1MHS6	groL	5.04439	4.30862		B1MLT7	MAB_1428	6.39232	5.0282		B1MI13	MAB_0739c	6.62205	1.37453		B1MCA9	MAB_2801	2.87447	2.26008		B1MKQ7	MAB_1261	2.32193	2.18954		B1MHV9	MAB_0684c	0.44119	0.955563
	B1MAH1	MAB_2161c	5	1.65842		B1MB09	MAB_2349	6.39232	3.96409		B1MG92	MAB_3763	6.59991	4.25286		B1MIE0	MAB_4088c	2.85798	1.46797		B1MNV4	MAB_1922	2.27053	2.42138		B1MKZ6	MAB_4572c	4.94251	0.954168
	B1MDK0	MAB_3243	4.9542	5.36815		B1MK79	MAB_1081	6.3837	5.14979		B1MNV4	MAB_1922	6.59246	3.13189		B1MH87	nusG	2.85798	1.37563		B1MLN6	MAB_1377c	2.26303	2.07349		B1MC42	MAB_2734c	0.289054	0.950289
	B1MG83	MAB_3754c	4.9542	2.56168		B1MKB4	MAB_1118c	6.34873	6.35392		B1MG82	MAB_3753c	6.56986	1.5486		B1MBY8	MAB_2679	2.83497	2.58628		B1MCS9	MAB_2972	2.22393	3.42363		B1MLY8	MAB_1479	3.74894	0.948249
	B1MJD7	MAB_1003c	4.93074	2.49101		B1MPE3	MAB_2113	6.32193	5.07557		B1MJ07	MAB_0869c	6.55459	3.56631		B1MBY8	MAB_2679	2.81562	2.55565		B1MD76	MAB_3120	2.19704	4.24728		B1MFR0	MAB_0361	-1.32193	0.944529
	B1MEU2	MAB_3472	4.90689	4.65844		B1MJD7	MAB_1003c	6.31288	6.03534		B1MC36	MAB_2728c	6.54689	3.54616		B1MG61	groS	2.76492	3.03774		B1MIR5	MAB_4213c	2.18688	2.87207		B1MLU8	MAB_1439c	1.3388	0.944412
	B1MNM2	MAB_1840c	4.87036	1.3897		B1MAX2	MAB_2312	6.31288	4.22463		B1MMM4	MAB_4941	6.53138	1.34936		B1MEI4	MAB_0148c	2.75489	1.57075		B1MAM4	MAB_2214c	2.15966	2.05591		B1MDV5	MAB_3348	0.250696	0.938809
	B1MAY9 [2]	MAB_2329c	4.83289	2.51975		B1MCA6	MAB_2798c	6.29462	8.90959		B1MM23	MAB_4740	6.48382	5.03136		B1MNV4	MAB_1922	2.74416	4.0548		B1MMR6	MAB_1543	2.03824	4.91837		B1MHJ2	MAB_3999	-0.819428	0.930059
	B1MCA6	MAB_2798c	4.80735	2.99251		B1MD15	MAB_3058	6.2854	5.48748		B1MGZ6	MAB_0582c	6.41785	4.25733		B1MHJ2	MAB_3999	2.58496	2.5307		B1MAW5	MAB_2305c	1.94596	2.47708		B1MGZ1	MAB_0577c	2.9	0.917023
	B1MMS6	MAB_1553c	4.78136	4.14222		B1MDJ1	MAB_3234	6.25739	4.28337		B1MLT7	MAB_1428	6.41785	3.40713		B1MCI2	MAB_2874	2.58496	2.34946		B1MMY7	MAB_1614	1.94267	3.50864		B1MGW8	MAB_0553c	2.81592	0.912937
	B1MH34	MAB_0620c	4.75489	4.19401		B1MD97	MAB_3141	6.21917	5.75626		B1MIX5	dnaK	6.40088	1.81536		B1MG82	MAB_3753c	2.58496	1.46379		B1MKF8	MAB_1162c	1.9419	1.51054		B1MLW2	atpD	-1.49476	0.911436
	B1MEW3	MAB_3493	4.72792	3.60521		B1MBL5	MAB_2555	6.21917	5.60751		B1MB63	MAB_2403	6.39232	1.51187		B1MKQ7	MAB_1261	2.54057	1.71986		B1MD32	MAB_3075c	1.82782	3.82705		B1MEL1	MAB_0175	0.38032	0.898458
	B1ME09	MAB_3402	4.64386	4.11996		B1MGQ2	MAB_0487	6.19967	5.57245		B1MHV9	MAB_0684c	6.3837	3.82909		B1MFB1	MAB_3643	2.52356	1.54926		B1MFX3	MAB_0424	1.82443	5.5645		B1MGE1	rpsQ	2.75489	0.89531
	B1MGI2	MAB_3853	4.61471	5.81783		B1MDJ2	MAB_3235c	6.17991	3.34436		B1MD15	MAB_3058	6.37504	6.26041		B1MBL6	MAB_2556c	2.52356	1.37776		B1MDK6	MAB_3249	1.81299	3.02231		B1MKF8	MAB_1162c	0.980371	0.880276
	B1MD15	MAB_3058	4.58496	2.20106		B1MNV7	MAB_1925	6.16993	3.26655		B1MF83	MAB_3614	6.37504	4.13561		B1MNV1	MAB_1919	2.44252	4.25786		B1MKW1	MAB_4537c	1.80735	2.64583		B1MGE6	rpsS	-1.80735	0.872978
	B1MNR0	acpP	4.55459	3.97769		B1MDV5	MAB_3348	6.09803	7.07886		B1MAP1	MAB_0046	6.37504	3.79636		B1MJA0	MAB_0964	2.39232	1.53292		B1MIZ2	MAB_4290c	1.79355	1.35761		B1MDS8	ilvC	-1.32193	0.872978
	B1MIR5	MAB_4213c	4.55459	1.81581		B1MF83	MAB_3614	6.08746	6.54236		B1MK79	MAB_1081	6.36632	4.58487		B1MMV3	tig	2.39232	1.3308		B1MD15	MAB_3058	1.79008	3.92141		B1MCH5	MAB_2867	2.45943	0.872978
	B1MHB0	MAB_3917c	4.52356	4.58312		B1MGD9	MAB_3809c	6.06609	5.03835		B1MDV5	MAB_3348	6.34873	4.69472		B1MAX2	MAB_2312	2.31288	3.5496		B1MB96	MAB_2436	1.75107	4.21375		B1MHJ3	MAB_4000	1.80735	0.872978
	B1MCB3	MAB_2805c	4.52356	2.8918		B1MH34	MAB_0620c	6.05528	4.23676		B1MJD7	MAB_1003c	6.34873	3.6876		B1MLT7	MAB_1428	2.30485	2.80644		B1MBB3	MAB_2453c	1.68806	2.57603		B1MAW5	MAB_2305c	0.478834	0.870707
	B1MDV6	MAB_3349	4.52356	2.31317		B1MC35	MAB_2727c	6.03342	3.52144		B1MDI2	MAB_3225	6.29462	5.65294		B1MNV7	MAB_1925	2.23919	2.33072		B1MIY3	MAB_4281c	1.67377	2.08698		B1MHV1	MAB_0676c	2.32193	0.867605
	B1MIR6	MAB_4214c	4.50779	1.37744		B1MJG0	MAB_1026c	6.02237	6.06798		B1MDJ1	MAB_3234	6.26679	4.25358		B1MGQ2	MAB_0487	2.1773	3.84861		B1MIN7	MAB_4185c	1.65287	3.22053		B1MAD6	MAB_p03	-2.58496	0.862737
	B1MFQ2	MAB_0353	4.49185	3.8667		B1MFQ1	MAB_0352	6.01123	3.29995		B1MCA7	MAB_2799	6.24793	6.06235		B1MCH9	MAB_2871c	2.17152	1.77057		B1MNL7	MAB_1835c	1.58855	2.86817		B1MH85	rplA	1.95936	0.859411
	B1MIY3	MAB_4281c	4.39232	3.02714		B1MIR5	MAB_4213c	5.98868	4.70212		B1MH34	MAB_0620c	6.22882	5.40547		B1MGY1	MAB_0567c	2.14684	1.34979		B1MG95	MAB_3766	1.56071	3.92115		B1MC67	MAB_2759	-2.32193	0.85711
	B1MPE3	MAB_2113	4.39232	2.7304		B1MHV9	MAB_0684c	5.94251	4.022		B1MCA6	MAB_2798c	6.20945	4.57399		B1MG83	MAB_3754c	2.11189	2.04691		B1MDB0	MAB_3154c	1.53051	2.73279		B1MHQ9	MAB_4067	4.02237	0.852121
	B1MD32	MAB_3075c	4.32193	4.61478		B1MG95	MAB_3766	5.90689	6.47309		B1MKB4	MAB_1118c	6.20945	3.83426		B1MDJ2	MAB_3235c	2.07138	2.33933		B1MJL7	MAB_4301c	1.52242	2.14272		B1MNR7	MAB_1885	-2	0.84527
	B1MG95	MAB_3766	4.32193	3.61726		B1MEU2	MAB_3472	5.88264	4.6072		B1MD32	MAB_3075c	6.14975	4.70576		B1MLN6	MAB_1377c	2.07039	2.4413		B1MD97	MAB_3141	1.49064	4.48415		B1MGB1	MAB_3781	-2	0.84527
	B1MNV4	MAB_1922	4.32193	1.43106		B1MBQ4	MAB_2594	5.84549	4.61464		B1MDK0	MAB_3243	6.10852	3.66813		B1MES4	MAB_3454	2.0199	3.06288		B1MCB3	MAB_2805c	1.47644	3.92502		B1MDJ9	fni	2.70044	0.840256
	B1MBL5	MAB_2555	4.2854	1.55884		B1MAY9 [2]	MAB_2329c	5.75489	3.56754		B1ME09	MAB_3402	6.07682	6.87555		B1MHV9	MAB_0684c	2.01178	2.88304		B1MH34	MAB_0620c	1.47393	3.96817		B1MCW2	MAB_3005c	0.749192	0.839201
	B1MI07	MAB_0733	4.24793	2.36539		B1MNV1	MAB_1919	5.72792	6.22098		B1MDF4	MAB_3198c	6.07682	3.13969		B1MHH6	MAB_3983c	2	1.97347		B1MEL3	MAB_0177	1.43522	2.04629		B1MF83	MAB_3614	0.287577	0.837911
	B1MAY9	MAB_2329c	4.20945	2.44906		B1MDK0	MAB_3243	5.71425	4.21891		B1MLC5	MAB_4702c	6.07682	1.83001		B1MAM4	MAB_2214c	1.96897	3.20131		B1ME09	MAB_3402	1.43296	4.75684		B1MDM9	MAB_3272c	-0.292181	0.832559
	B1MAW5	MAB_2305c	4.08746	1.70751		B1MM23	MAB_4740	5.71425	3.32793		B1MIY3	MAB_4281c	6.06609	2.93721		B1MNR0	acpP	1.94526	2.49938		B1MJL5	MAB_4299c	1.41883	3.09188		B1MNM2	MAB_1840c	-1.60572	0.826076
	B1MCA8	MAB_2800	4.04439	3.99825		B1MCB3	MAB_2805c	5.70044	4.7936		B1MAW5	MAB_2305c	6.03342	3.42995		B1MBL5	MAB_2555	1.93377	3.42332		B1MJD7	MAB_1003c	1.41799	2.29428		B1MDK0	MAB_3243	0.394279	0.82094
	B1MGQ2	MAB_0487	4.02237	1.59137		B1MG82	MAB_3753c	5.67243	1.90907		B1MNV1	MAB_1919	6.02237	3.11493		B1MPE3	MAB_2113	1.92961	3.8858		B1MCA6	MAB_2798c	1.4021	2.96732		B1MDE3	frr	2.21378	0.818916
	B1MAX2	MAB_2312	4	2.65134		B1MIY3	MAB_4281c	5.65821	6.95178		B1MCB3	MAB_2805c	6	6.50645		B1MAY3	rplT	1.90689	1.43027		B1MBD4	MAB_2474	1.37313	1.46573		B1MGW0	MAB_0545	4.06609	0.817831
	B1MHV9	MAB_0684c	3.93074	1.59528		B1MDF4	MAB_3198c	5.64386	5.03943		B1MC35	MAB_2727c	5.98868	3.28075		B1MKG1	eno	1.90689	1.43027		B1MEL1	MAB_0175	1.36472	2.58627		B1ME42	gnD	-1.58496	0.813637
	B1MBB3	MAB_2453c	3.75489	2.87474		B1MCD2	MAB_2824c	5.62936	2.68005		B1MG95	MAB_3766	5.88264	5.37174		B1MEZ8	MAB_3528c	1.90689	1.43027		B1MFV4	MAB_0405c	1.34395	2.83406		B1MFM4	MAB_0325c	-1.58496	0.813637
	B1MDM9	MAB_3272c	3.75489	1.75043		B1MAW5	MAB_2305c	5.55459	3.66971		B1MB09	MAB_2349	5.87036	2.99428		B1MMY7	MAB_1614	1.88803	3.93301		B1MM23	MAB_4740	1.31389	3.27366		B1MKR0	MAB_1264	-1.58496	0.813637
	B1MD76	MAB_3120	3.35755	1.60029		B1MCD2	MAB_2824c	5.55459	2.66712		B1MAY9 [2]	MAB_2329c	5.80735	4.88706		B1MC06	MAB_2697c	1.8365	1.93196		B1MIR3	MAB_4211c	1.29999	4.01518		B1MDJ6	MAB_3239c	3.97728	0.812782
	B1MNV1	MAB_1919	3.2854	1.30432		B1MMS6	MAB_1553c	5.53916	3.33661		B1MEU2	MAB_3472	5.80735	3.59235		B1MFR0	MAB_0361	1.8365	1.33002		B1MBL9	MAB_2559c	1.27879	2.33559		B1MBM0	MAB_2560	0.345443	0.808542
	B1MKF8	MAB_1162c	3.24793	2.6005		B1MAM4	MAB_2214c	5.52356	5.40742		B1MK76	MAB_1078	5.72792	2.86711		B1MBB3	MAB_2453c	1.75291	3.86775		B1MGX9	MAB_0565c	1.2783	2.61783		B1MJ90	MAB_0954	4.6865	0.807291
	B1MM84	MAB_4801	3.08746	1.96416		B1MBB3	MAB_2453c	5.50779	5.24065		B1MAM4	MAB_2214c	5.71425	2.73957		B1MD76	MAB_3120	1.72991	1.96909		B1MF83	MAB_3614	1.26651	2.75292		B1MNL7	MAB_1835c	0.411462	0.805588
	B1MIY2	MAB_4280c	3.04439	1.42911		B1MGI2	MAB_3853	5.50779	5.06356		B1MAN9	MAB_2229c	5.6865	1.67903		B1MD15	MAB_3058	1.70044	3.50292		B1MC42	MAB_2734c	1.24335	3.2104		B1MC52	MAB_2744c	3.61471	0.800863
	B1MH15	MAB_0601	2.9542	1.51782		B1ME09	MAB_3402	5.50779	3.18229		B1MKH4	MAB_1178c	5.65821	1.96524		B1MHA5	MAB_3912	1.70044	1.61964		B1MJ93	MAB_0957	1.22036	3.85646		B1MH84	MAB_3891c	5.36632	0.8005
	B1MNS3	MAB_1891	2.9542	1.51782		B1MI07	MAB_0733	5.44294	4.86739		B1MJG0	MAB_1026c	5.64386	1.80611		B1MJL7	MAB_4301c	1.64491	2.73984		B1MAY9	MAB_2329c	1.16559	1.98334		B1MC38	MAB_2730	3.20945	0.800428
	B1MJZ6	MAB_4433c	2.9542	1.51782		B1MK76	MAB_1078	5.44294	1.57043		B1MJZ6	MAB_4433c	5.62936	3.90119		B1MCS9	MAB_2972	1.63435	2.32357		B1MCA7	MAB_2799	1.16046	3.89341		B1MF60	MAB_3591c	3.69599	0.790588
	B1MIX5	dnaK	2.80735	2.45438		B1MJL7	MAB_4301c	5.42626	7.25109		B1MMS6	MAB_1553c	5.61471	3.68041		B1MKW1	MAB_4537c	1.60433	2.22428		B1MDK0	MAB_3243	1.15433	2.30308		B1MDJ2	MAB_3235c	0.499571	0.781177
	B1MIC0	MAB_0848c	1.70044	1.61964		B1MG60	groL	5.41785	1.50311		B1MGD9	MAB_3809c	5.56986	6.11585		B1MG95	MAB_3766	1.58496	4.59572		B1MI07	MAB_0733	1.14439	2.55234		B1MDF4	MAB_3198c	0.432959	0.781102
	B1MAM4	MAB_2214c	3.55459	1.28527		B1MAP1	MAB_0046	5.39232	2.8379		B1MD76	MAB_3120	5.55459	6.46622		B1MB96	MAB_2436	1.57635	3.82549		B1MJB0	MAB_0974	1.13789	2.73649		B1MNV7	MAB_1925	-0.794886	0.780828
	B1MJL7	MAB_4301c	3.78136	1.26073		B1MD32	MAB_3075c	5.37504	3.72551		B1MBB3	MAB_2453c	5.44294	3.53161		B1MCA6	MAB_2798c	1.48727	4.40666		B1MMY9	MAB_1616	1.11864	2.60078		B1MNY8	MAB_1957	2.66985	0.77758
	B1MGX5	MAB_0561	2.64386	1.23378		B1MEY9	MAB_3519c	5.34873	1.54456		B1MLU8	MAB_1439c	5.42626	1.82069		B1MAW5	MAB_2305c	1.46713	2.09511		B1MBM0	MAB_2560	1.11605	2.38323		B1MAX2	MAB_2312	1.7666	0.77688
	B1MDJ2	MAB_3235c	4.10852	1.20072		B1MHB0	MAB_3917c	5.2854	9.08234		B1MB33	MAB_2373	5.40939	1.80345		B1MFX3	MAB_0424	1.43741	3.16502		B1MJ07	MAB_0869c	1.09516	1.87143		B1MHP0	MAB_4047c	4.62936	0.760054
	B1MES4	MAB_3454	5.49185	1.07377		B1MKH4	MAB_1178c	5.24793	4.09721		B1MI07	MAB_0733	5.39232	5.53711		B1MIR5	MAB_4213c	1.4341	2.48683		B1MMK7	MAB_4924	1.08688	2.74959		B1MH87	nusG	1.63387	0.75784
	B1MDB0	MAB_3154c	1.16993	1.02626		B1MAY9	MAB_2329c	5.24793	2.83424		B1MAY9	MAB_2329c	5.37504	3.72551		B1MDB0	MAB_3154c	1.41504	1.96416		B1MDI2	MAB_3225	1.08517	3.76842		B1MGC6	rplR	-2.32193	0.752406
	B1MNV7	MAB_1925	3.93074	0.984524		B1MDX0	MAB_3363c	5.22882	2.21809		B1MLI8	MAB_1327	5.37504	1.37155		B1MMR6	MAB_1543	1.41205	3.27951		B1MFV1	MAB_0402	1.0692	2.16096		B1MGB3	adk	3	0.749059
	B1MAP1	MAB_0046	2.16993	0.872978		B1MET7	MAB_3467c	5.20945	2.29926		B1MNV7	MAB_1925	5.37504	1.33656		B1MAY8	MAB_2328c	1.38466	1.47913		B1MDJ1	MAB_3234	1.05733	2.4274		B1MFQ2	MAB_0353	-0.429684	0.746678
	B1MFR0	MAB_0361	1.80735	0.872978		B1MLC5	MAB_4702c	5.14975	2.06521		B1MGI2	MAB_3853	5.35755	3.24799		B1MMY9	MAB_1616	1.38283	3.08169		B1MCA8	MAB_2800	1.04307	2.67119		B1MEF1	MAB_0115c	1.80277	0.738565
	B1MLN6	MAB_1377c	1.32193	0.872978		B1MNM2	MAB_1840c	5.12928	1.34012		B1MHB0	MAB_3917c	5.33985	4.93812		B1MJD7	MAB_1003c	1.38215	3.26284		B1MNM5	MAB_1843	1.02929	3.61245		B1MLI8	MAB_1327	1.24576	0.738302
	B1MC06	MAB_2697c	1.80735	0.872978		B1MGH8	fusA	5.11894	1.51782		B1MJL7	MAB_4301c	5.30378	4.40815		B1MDK6	MAB_3249	1.34545	2.98476		B1MGD1	MAB_3801c	1.01306	3.417		B1MHA5	MAB_3912	4.34941	0.73161
	B1MER4	MAB_3444c	1.80735	0.872978		B1MD76	MAB_3120	5.08746	2.92853		B1MCW2	MAB_3005c	5.30378	2.33548		B1MH15	MAB_0601	1.33121	2.14564		B1MIG6	MAB_4114	0.99686	2.33407		B1MGJ2	MAB_3863	2.80735	0.729934
	B1MI69	MAB_0796c	2.32193	0.85711		B1ME99	MAB_0063c	5.06609	1.85677		B1MC87	MAB_2779c	5.30378	1.35198		B1MJZ6	MAB_4433c	1.33121	2.00623		B1MFL7	MAB_0318c	0.979171	2.41402		B1MAL8	rbpA	3.93411	0.727139
	B1MHH6	MAB_3983c	2.32193	0.85711		B1MFQ2	MAB_0353	5.04439	5.7901		B1MBQ4	MAB_2594	5.26679	4.63154		B1MCA7	MAB_2799	1.30485	3.68319		B1MAY9 [2]	MAB_2329c	0.974465	2.07461		B1MER4	MAB_3444c	1.2003	0.725915
	B1MCB4	MAB_2806	2	0.84527		B1MDH2	MAB_3217	5.02237	3.85162		B1MDP9	MAB_3292c	5.26679	2.52484		B1MH34	MAB_0620c	1.30039	2.85617		B1MCR7	MAB_2960	0.967002	1.40029		B1MLC5	MAB_4702c	0.927068	0.723002
	B1MAY8	MAB_2328c	3.16993	0.838284		B1MKQ7	MAB_1261	5	2.11629		B1MFQ1	MAB_0352	5.26679	2.51325		B1MIY3	MAB_4281c	1.26589	3.66359		B1MG92	MAB_3763	0.956057	2.51037		B1MD37	MAB_3080	2.48543	0.722926
	B1MME0	MAB_4857	2.45943	0.825225		B1MDV6	MAB_3349	4.97728	4.03986		B1MKF8	MAB_1162c	5.18982	2.0222		B1MCR7	MAB_2960	1.24602	3.58958		B1MAW4	MAB_2304c	0.923003	2.43357		B1MD34	MAB_3077c	0.321928	0.70347
	B1MKQ7	MAB_1261	2.45943	0.825225		B1MIR6	MAB_4214c	4.9542	1.82551		B1MET7	MAB_3467c	5.12928	1.6944		B1MGX9	MAB_0565c	1.2202	2.74139		B1MIY6	MAB_4284c	0.90746	2.52505		B1MES4	MAB_3454	0.346228	0.700813
	B1MCA9	MAB_2801	1.58496	0.813637		B1MDM9	MAB_3272c	4.90689	4.40735		B1MCA8	MAB_2800	5.08746	4.52143		B1MDI2	MAB_3225	1.2084	2.8967		B1MEU2	MAB_3472	0.900464	1.85677		B1MC01	MAB_2692c	4.33985	0.695915
	B1MLT7	MAB_1428	4.08746	0.735606		B1MDF1	tsf	4.88264	1.74243		B1MM58	MAB_4775c	5.08746	3.07714		B1MJB0	MAB_0974	1.19941	2.46417		B1MKB4	MAB_1118c	0.869603	1.86577		B1MIY3	MAB_4281c	0.407878	0.694984
	B1MJE7	MAB_1013	6.65105	0.666403		B1MH69	rplL	4.88264	1.66467		B1MP48	MAB_2017	5.08746	2.13885		B1MI07	MAB_0733	1.19502	2.47506		B1MDW2	MAB_3355	0.86529	2.83606		B1MID5	MAB_4083c	4.42626	0.690713
	B1MEE8	MAB_0112	5.83289	0.640507		B1MP48	MAB_2017	4.85798	2.20331		B1MIR6	MAB_4214c	4.93074	2.06924		B1MNL7	MAB_1835c	1.17708	2.27797		B1MDM9	MAB_3272c	0.859822	1.36596		B1MP40	ftsZ	2	0.683964
	B1ME99	MAB_0063c	3.32193	0.623486		B1MCA8	MAB_2800	4.85798	2.16116		B1MDH2	MAB_3217	4.85798	1.40611		B1MCB3	MAB_2805c	1.17688	2.67609		B1MMS6	MAB_1553c	0.83335	1.7547		B1ME24	MAB_3417c	2	0.683964
	B1MJL2	MAB_4296c	2.32193	0.616145		B1MEW3	MAB_3493	4.83289	5.43812		B1MAW2	MAB_2302	4.83289	4.12967		B1MJ07	MAB_0869c	1.16993	3.08625		B1MDV5	MAB_3348	0.825166	2.42063		B1MLW0	atpA	-2	0.678892
	B1MBY8	MAB_2679	6.40939	0.589293		B1MKJ7	greA	4.78136	2.3797		B1MGY1	MAB_0567c	4.83289	1.65156		B1MDM9	MAB_3272c	1.152	1.89084		B1MC36	MAB_2728c	0.818974	1.36855		B1MGD1	MAB_3801c	0.270854	0.678281
	B1MBY8	MAB_2679	6.44294	0.58517		B1MB33	MAB_2373	4.78136	1.89854		B1MAN9	MAB_2229c	4.83289	1.32078		B1MIN7	MAB_4185c	1.13671	3.17894		B1MHB0	MAB_3917c	0.816288	2.58146		B1MI03	MAB_0729c	4.20945	0.67607
	B1MG82	MAB_3753c	3.08746	0.530144		B1MC87	MAB_2779c	4.6865	1.43027		B1MKQ7	MAB_1261	4.78136	2.90117		B1MJL5	MAB_4299c	1.12363	2.96398		B1MD34	MAB_3077c	0.805913	2.37774		B1MEL3	MAB_0177	0.375509	0.67422
	B1MP48	MAB_2017	0.807355	0.44865		B1MKV2	MAB_4528c	4.67243	3.66555		B1MDV6	MAB_3349	4.75489	3.79865		B1MFV4	MAB_0405c	1.09521	3.30538		B1MC35	MAB_2727c	0.79886	1.30454		B1MCD2	MAB_2824c	1.09646	0.674069
	B1MLW2	atpD	2.39232	0.44865		B1MI13	MAB_0739c	4.64386	2.90349		B1MER4	MAB_3444c	4.75489	1.46358		B1MEL3	MAB_0177	1.05971	5.04398		B1MGI2	MAB_3853	0.742842	1.43704		B1MDW1	MAB_3354	4.94251	0.672923
	B1MDH2	MAB_3217	1.45943	0.44865		B1MDP9	MAB_3292c	4.56986	1.6164		B1MG60	groL	4.64386	1.60664		B1MD32	MAB_3075c	1.05311	2.19364		B1MK79	MAB_1081	0.652077	1.95725		B1MI14	MAB_0740c	1.93289	0.669822
	B1MGH7	tuf	2.24793	0.44865		B1MAY8	MAB_2328c	4.55459	4.27339		B1MDM9	MAB_3272c	4.61471	4.7778		B1MDJ1	MAB_3234	1.04793	2.43017		B1MG94	MAB_3765	0.594613	4.17645		B1MC64	MAB_2756c	3.08746	0.665578
	B1MIF7	MAB_4105c	1.90689	0.44865		B1MB63	MAB_2403	4.55459	3.54786		B1MFQ2	MAB_0353	4.61471	2.35025		B1MAY9	MAB_2329c	1.03847	1.35603		B1MGZ6	MAB_0582c	0.523035	1.46214		B1MEY9	MAB_3519c	-1.51584	0.664984
	B1MEW5	MAB_3495	0.807355	0.44865		B1MCW2	MAB_3005c	4.55459	3.0006		B1MH69	rplL	4.55459	3.11302		B1MIY6	MAB_4284c	1.01697	1.8684		B1MEW3	MAB_3493	-0.920566	1.98214		B1MNR1	MAB_1879c	2.70044	0.658929
	B1MHJ2	MAB_3999	1.90689	0.44865		B1MEF1	MAB_0115c	4.49185	5.14161		B1MHH6	MAB_3983c	4.55459	1.32702		B1MKB4	MAB_1118c	1.00888	3.43704		B1MER4	MAB_3444c	2.94753	1.29444		B1MGX5	MAB_0561	-0.884523	0.658929
	B1MB93	MAB_2433	2.52356	0.44865		B1MHJ2	MAB_3999	4.49185	3.6329		B1MAY8	MAB_2328c	4.32193	4.97742		B1MIR3	MAB_4211c	1.00679	3.04855		B1MDH2	MAB_3217	3.39855	1.29083		B1MCE5	efp	1.89947	0.654274
	B1MLB3	MAB_4690c	-1.90689	0.44865		B1MCA9	MAB_2801	4.45943	2.54956		B1MCA9	MAB_2801	4.32193	3.61726		B1MBD4	MAB_2474	0.993002	2.25727		B1MB62	gcvH	4.65821	1.22814		B1MB96	MAB_2436	0.174716	0.652265
	B1MNX4	lipB	0.807355	0.44865		B1MG99	rpoA	4.45943	2.06458		B1MHH4	MAB_3981c	4.24793	3.30621		B1MBL9	MAB_2559c	0.988773	3.51644		B1MLL1	MAB_1350	5.62936	1.22708		B1MDP9	MAB_3292c	0.696931	0.648851
	B1MGQ6	MAB_0491	0.807355	0.44865		B1MI14	MAB_0740c	4.45943	1.69869		B1MC94	MAB_2786	4.20945	1.82434		B1MEL1	MAB_0175	0.984403	2.91981		B1MIF2	MAB_4100c	3.78136	1.21398		B1MM19	MAB_4736	2.16993	0.644778
	B1MCI2	MAB_2874	1.16993	0.44865		B1MM58	MAB_4775c	4.42626	4.22326		B1MIC0	MAB_0848c	4.12928	5.61177		B1MB09	MAB_2349	0.982926	2.14811		B1MDI5	MAB_3228c	3.67243	1.21055		B1MMV9	MAB_1586c	2.38247	0.642832
	B1MDZ1	MAB_3384c	3.55459	0.44865		B1MHH6	MAB_3983c	4.32193	2.87732		B1MEF4	MAB_0118c	4	1.31886		B1MF83	MAB_3614	0.978938	3.73484		B1MG99	rpoA	5.40939	1.20835		B1MGA4	infA	1.90122	0.641141
	B1MGY1	MAB_0567c	0.807355	0.44865		B1MH15	MAB_0601	4.2854	4.43595		B1MMN5	MAB_1511	3.93074	1.36159		B1MEU2	MAB_3472	0.975752	2.69936		B1MMN5	MAB_1511	2.76081	1.19619		B1MGY2	MAB_0568	3.25481	0.639062
	B1MKY6	MAB_4562	1.16993	0.44865		B1MJZ6	MAB_4433c	4.2854	3.97056		B1MM65	MAB_4782	3.90689	4.43868		B1MFV1	MAB_0402	0.966251	2.66915		B1MH87	nusG	4.49185	1.17728		B1MN94	MAB_4952c	2.80735	0.638345
	B1MB33	MAB_2373	1.45943	0.44865		B1MJJ0	sucC	4.22882	1.59865		B1MHY4	MAB_0710	3.88264	1.49167		B1MC42	MAB_2734c	0.9543	3.42163		B1MAY8	MAB_2328c	1.152	1.15868		B1MCV4	MAB_2997c	2.80735	0.638345
	B1MK76	MAB_1078	2.24793	0.44865		B1MKF8	MAB_1162c	4.20945	2.27151		B1MEW3	MAB_3493	3.80735	5.40931		B1MG92	MAB_3763	0.925999	3.2907		B1MC71	pgl	4.2854	1.15238		B1MBL9	MAB_2559c	0.290019	0.637857
	B1MP29	rsmH	-1.16993	0.44865		B1MDE3	frr	4.16993	3.65192		B1MIZ2	MAB_4290c	3.70044	2.6281		B1MAW4	MAB_2304c	0.923003	2.96832		B1MH85	rplA	3.12928	1.12919		B1MAY8	MAB_2328c	-0.232661	0.635288
	B1MGX4	MAB_0560	2.39232	0.44865		B1MLI8	MAB_1327	4.12928	3.51802		B1MHJ2	MAB_3999	3.67243	1.37356		B1MAY9 [2]	MAB_2329c	0.921997	1.5196		B1MDX0	MAB_3363c	5.67243	1.12175		B1MCD2	MAB_2824c	1.0217	0.633913
	B1MJB4	MAB_0978	1.45943	0.44865		B1MDH7	dnaN	4.10852	1.54194		B1MK77	MAB_1079	3.58496	2.64996		B1MD97	MAB_3141	0.915388	3.46321		B1MAX2	MAB_2312	4.07948	1.09288		B1MAV6	rpsA	-1.365	0.631791
	B1MKR1	MAB_1265c	1.90689	0.44865		B1MGF1	rpsJ	4.10852	1.46324		B1MLN6	MAB_1377c	3.58496	2.50636		B1MJ93	MAB_0957	0.912093	2.8519		B1MEF1	MAB_0115c	6.29462	1.08655		B1MIE0	MAB_4088c	3.10202	0.624172
	B1MLQ3	MAB_1394c	-3.20945	0.44865		B1MC94	MAB_2786	4.08746	6.83565		B1ML28	MAB_4604c	3.49185	1.40627		B1MGI2	MAB_3853	0.893085	3.05519		B1MDE3	frr	6.3837	1.07689		B1MH90	MAB_3897c	2.4021	0.617818
	B1MMN5	MAB_1511	1.16993	0.44865		B1MKT6	tpx	4.08746	2.53349		B1MC06	MAB_2697c	3.20945	1.54963		B1MIG6	MAB_4114	0.879024	2.23		B1MGW8	MAB_0553c	5.40088	1.07533		B1MFL8	MAB_0319	1.63559	0.616965
	B1MC94	MAB_2786	1.16993	0.44865		B1MLU8	MAB_1439c	4.08746	1.31976		B1MIY2	MAB_4280c	3	2.58862		B1ME09	MAB_3402	0.863938	1.50168		B1MNF1	MAB_1767	3.55459	1.07417		B1MCE3	MAB_2835	4.56986	0.616439
	B1MDF4	MAB_3198c	1.70044	0.44865		B1MIZ2	MAB_4290c	4.06609	1.54321		B1MEC9	MAB_0093	2.9542	1.51782		B1MNM5	MAB_1843	0.856194	3.64728		B1MGQ2	MAB_0487	3.05978	1.0739		B1MMY9	MAB_1616	-0.264184	0.611493
	B1MIZ2	MAB_4290c	1.90689	0.44865		B1MEW5	MAB_3495	4	5.77561		B1ML00	MAB_4576c	2.85798	1.37563		B1MC35	MAB_2727c	0.843598	1.48751		B1MGZ1	MAB_0577c	5.70736	1.07319		B1MMX5	MAB_1602	3.61891	0.608116
	B1MLC5	MAB_4702c	2.08746	0.44865		B1MLW2	atpD	3.9542	1.58844		B1MNS3	MAB_1891	2.80735	1.34432		B1MFL7	MAB_0318c	0.836599	2.73656		B1MJY3	MAB_4420	4.53916	1.06379		B1MKP6	fumC	-1.20945	0.607953
	B1MM58	MAB_4775c	1.45943	0.44865		B1ME63	MAB_0025	3.88264	1.39276		B1MNS4	MAB_1892	2.75489	1.3408		B1MC36	MAB_2728c	0.787779	1.38173		B1MHV1	MAB_0676c	3.90689	1.05954		B1MFV4	MAB_0405c	0.248741	0.606058
						B1MM65	MAB_4782	3.85798	3.97769		B1MDB0	MAB_3154c	2.70044	4.47426		B1MBM0	MAB_2560	0.770603	2.55018		B1MH15	MAB_0601	-1.78427	1.05635		B1MJE7	MAB_1013	0.213359	0.595908
						B1MM84	MAB_4801	3.80735	3.02245		B1MNM2	MAB_1840c	3.52356	1.28169		B1MHB0	MAB_3917c	0.76184	3.69151		B1MAV6	rpsA	3.04439	1.0535		B1MDY4	MAB_3377	5.15987	0.595445
						B1MCI2	MAB_2874	3.75489	2.87474		B1MGQ2	MAB_0487	7.08215	1.23751		B1MDK0	MAB_3243	0.760049	2.09162		B1MKV2	MAB_4528c	4.93074	1.04347		B1MNB1	MAB_1727c	3.52356	0.594528
						B1MCE5	efp	3.70044	2.40321		B1MB62	gcvH	4.65821	1.22814		B1MMS6	MAB_1553c	0.757799	1.42348		B1MKT6	tpx	5.45943	1.03978		B1MC34	MAB_2726c	4.76818	0.588457
						B1MC06	MAB_2697c	3.64386	2.85117		B1MLL1	MAB_1350	5.62936	1.22708		B1MGD1	MAB_3801c	0.742202	1.73945		B1MHH6	MAB_3983c	2.23266	1.02365		B1MHD5	MAB_3942	3.02554	0.5876
						B1MFR0	MAB_0361	3.64386	1.88163		B1MIF2	MAB_4100c	3.78136	1.21398		B1MBQ4	MAB_2594	0.736966	1.55983		B1MEL2	MAB_0176	0.881243	1.01197		B1MKT6	tpx	1.37197	0.586777
						B1MIC0	MAB_0848c	3.61471	1.39053		B1MDI5	MAB_3228c	3.67243	1.21055		B1MEL2	MAB_0176	0.728291	3.12623		B1MP12	MAB_1981	5.13955	1.01038		B1MFB1	MAB_3643	-1.06413	0.586681
						B1MGX5	MAB_0561	3.58496	2.50636		B1MG99	rpoA	5.40939	1.20835		B1MDW2	MAB_3355	0.713287	2.39988		B1MJH5	MAB_1041	4.10852	1.00311		B1MJ01	MAB_0863	3.16993	0.583967
						B1MER4	MAB_3444c	3.55459	1.52536		B1MH87	nusG	4.49185	1.17728		B1MK79	MAB_1081	0.669459	2.30906		B1MLY8	MAB_1479	4.91886	1.00221		B1MG82	MAB_3753c	0.89743	0.579862
						B1MJJ1	sucD	3.49185	1.55871		B1MAX2	MAB_2312	8.07948	1.16735		B1MMK7	MAB_4924	0.660554	2.62921		B1MFL8	MAB_0319	4.44294	0.993043		B1MDF2	rpsB	2.58496	0.577715
						B1MJL2	MAB_4296c	3.45943	3.61394		B1MC71	pgl	4.2854	1.15238		B1MEL2	MAB_0176	0.659771	2.78223		B1MIQ5	MAB_4203	2.85798	0.987895		B1MCA7	MAB_2799	-0.14439	0.574189
						B1MAN9	MAB_2229c	3.42626	1.47815		B1MM84	MAB_4801	3.93074	1.13471		B1MJG0	MAB_1026c	0.612977	2.34946		B1MEL2	MAB_0176	0.807932	0.967552		B1MIQ5	MAB_4203	1.27302	0.573585
						B1MLN6	MAB_1377c	3.39232	3.13969		B1MH85	rplA	3.12928	1.12919		B1MDV5	MAB_3348	0.57447	2.61042		B1MI14	MAB_0740c	6.39232	0.963254		B1MLF9	MAB_1298c	3.16993	0.568141
						B1MC55	MAB_2747c	3.35755	1.49552		B1MDX0	MAB_3363c	5.67243	1.12175		B1MGZ6	MAB_0582c	0.572788	2.24187		B1MKZ6	MAB_4572c	4.94251	0.954168		B1MCZ2	MAB_3035	3.67243	0.561209
						B1MNS3	MAB_1891	3.2854	1.48248		B1MEF1	MAB_0115c	6.29462	1.08655		B1MFQ2	MAB_0353	0.552541	1.86667		B1MDF1	tsf	5.97728	0.951655		B1MDL5	MAB_3258c	2.13551	0.55987
						B1MIE7	MAB_4095c	3.2854	1.38614		B1MDE3	frr	6.3837	1.07689		B1MGD9	MAB_3809c	0.52693	1.83304		B1MCE5	efp	5.59991	0.934164		B1MMN9	MAB_1515c	4.45943	0.559069
						B1MIQ9	MAB_4207	3.2854	1.30432		B1MGW8	MAB_0553c	5.40088	1.07533		B1MEV8	MAB_3488	0.509411	2.1005		B1MGA4	infA	4.98868	0.910323		B1MI28	MAB_0754c	4.65821	0.556894
						B1ME77	MAB_0039c	3.24793	2.06424		B1MNF1	MAB_1767	3.55459	1.07417		B1MG94	MAB_3765	0.474318	1.3822		B1MNY8	MAB_1957	4.12928	0.908129		B1MI28	MAB_0754c	4.65821	0.556894
						B1MEC9	MAB_0093	3.20945	1.54963		B1MGZ1	MAB_0577c	5.70736	1.07319		B1MC68	tal	3.20945	1.24911		B1MC06	MAB_2697c	1.4021	0.908125		B1MEZ4	MAB_3524c	3.45943	0.553372
						B1MAW2	MAB_2302	3.20945	1.37884		B1MJY3	MAB_4420	4.53916	1.06379		B1MFP2	MAB_0343	2.52356	1.24763		B1MD37	MAB_3080	5.61471	0.899959		B1MIC0	MAB_0848c	0.514573	0.55127
						B1MJE4	MAB_1010c	3.12928	1.51674		B1MCI2	MAB_2874	3.35755	1.06319		B1MF60	MAB_3591c	2.64386	1.23378		B1MGE1	rpsQ	2.75489	0.89531		B1MBT6	MAB_2627c	3.34577	0.539633
						B1MD37	MAB_3080	3.12928	1.33593		B1MHV1	MAB_0676c	3.90689	1.05954		B1MH61	rpoC	4.30378	1.20104		B1MG61	groS	4.13107	0.881012		B1MN64	MAB_1691	4.49185	0.534379
						B1MGA4	infA	3.08746	1.53589		B1MAV6	rpsA	3.04439	1.0535		B1MKP6	fumC	3.20945	1.17829		B1MIX4	grpE	2.70044	0.872978		B1MFW5	MAB_0416c	3.30117	0.53082
						B1MDW9	MAB_3362c	3.04439	1.30513		B1MKV2	MAB_4528c	4.93074	1.04347		B1MAV6	rpsA	4.40939	1.16338		B1MHZ7	MAB_0723c	1.80735	0.872978		B1MNV1	MAB_1919	0.294447	0.528498
						B1MGY1	MAB_0567c	2.9542	1.61964		B1MKT6	tpx	5.45943	1.03978		B1MKI8	MAB_1192c	2.64386	1.15031		B1MCH5	MAB_2867	2.45943	0.872978		B1MMI2	rpsF	1.61193	0.52406
						B1MHH4	MAB_3981c	2.9542	1.35572		B1MP12	MAB_1981	5.13955	1.01038		B1MMI2	rpsF	3.72792	1.14258		B1MHJ3	MAB_4000	1.80735	0.872978		B1MDK5	MAB_3248c	3.90689	0.520539
						B1MIE0	MAB_4088c	2.85798	1.46797		B1MJH5	MAB_1041	4.10852	1.00311		B1ML32	MAB_4608	3.2854	1.11791		B1MMH9	rplI	3.32193	0.869784		B1MG61	groS	1.36615	0.519246
						B1MH87	nusG	2.85798	1.37563		B1MLY8	MAB_1479	4.91886	1.00221		B1MH62	rpoB	3.42626	1.104		B1MGB3	adk	5.75489	0.864028		B1MCT0	MAB_2973c	3.32193	0.515295
						B1MEI4	MAB_0148c	2.75489	1.57075		B1MFL8	MAB_0319	4.44294	0.993043		B1MIZ2	MAB_4290c	2.1592	1.10314		B1MF60	MAB_3591c	6.33985	0.858742		B1MH91	MAB_3898c	3.32193	0.515295
						B1MIY2	MAB_4280c	2.64386	1.45961		B1MIQ5	MAB_4203	2.85798	0.987895		B1MEF4	MAB_0118c	3.93074	1.08731		B1MCI2	MAB_2874	2.18763	0.85808		B1MMQ2	MAB_1528c	4.08746	0.51076
						B1MDB0	MAB_3154c	2.58496	3.06231		B1MI14	MAB_0740c	6.39232	0.963254		B1MDL5	MAB_3258c	3.04439	1.0868		B1MGH8	fusA	5.16993	0.857629		B1MBE9	MAB_2489	3.52356	0.505002
						B1MFB1	MAB_3643	2.52356	1.54926		B1MKZ6	MAB_4572c	4.94251	0.954168		B1MD34	MAB_3077c	0.483985	1.07623		B1MHQ9	MAB_4067	4.02237	0.852121		B1MMN0	MAB_1506c	2.32193	0.503628
						B1MBL6	MAB_2556c	2.52356	1.37776		B1MDF1	tsf	5.97728	0.951655		B1MIC0	MAB_0848c	1.91427	1.06372		B1MMI2	rpsF	5.33985	0.85027		B1MDW2	MAB_3355	0.152003	0.497917
						B1MJA0	MAB_0964	2.39232	1.53292		B1MG61	groS	9.2396	0.942914		B1MGB3	adk	2.75489	1.06206		B1MHJ2	MAB_3999	1.76553	0.84601		B1MN03	MAB_1630c	1.28951	0.495191
						B1MMV3	tig	2.39232	1.3308		B1MCE5	efp	5.59991	0.934164		B1MNS4	MAB_1892	2.52356	1.06119		B1MKP6	fumC	2	0.84527		B1MG99	rpoA	0.949959	0.494353
						B1MAY3	rplT	1.90689	1.43027		B1ME99	MAB_0063c	3.42626	0.928454		B1MDC1	MAB_3165c	0.502902	1.06097		B1MDJ9	fni	2.70044	0.840256		B1MGQ2	MAB_0487	0.882477	0.490153
						B1MKG1	eno	1.90689	1.43027		B1MGA4	infA	4.98868	0.910323		B1MER4	MAB_3444c	1.74723	1.05363		B1MME0	MAB_4857	-2.45943	0.825225		B1MPD3	MAB_2103	2.20163	0.489551
						B1MEZ8	MAB_3528c	1.90689	1.43027		B1MNY8	MAB_1957	4.12928	0.908129		B1MKF8	MAB_1162c	0.961526	1.04678		B1MN03	MAB_1630c	2.45943	0.825225		B1MIQ9	MAB_4207	-0.963474	0.489283
						B1MHA5	MAB_3912	1.70044	1.61964		B1MD37	MAB_3080	5.61471	0.899959		B1ME99	MAB_0063c	1.74416	1.03997		B1MEV8	MAB_3488	0.379644	0.821857		B1MCR7	MAB_2960	-0.279017	0.482181
						B1MC68	tal	3.20945	1.24911		B1MGE1	rpsQ	2.75489	0.89531		B1MH82	MAB_3889	4.06609	1.03214		B1MI26	MAB_0752c	3.24793	0.819889		B1ME77	MAB_0039c	1.46632	0.481239
						B1MFP2	MAB_0343	2.52356	1.24763		B1MLW2	atpD	2.45943	0.872978		B1MIX4	grpE	3.2854	1.00622		B1MGW0	MAB_0545	4.06609	0.817831		B1MH34	MAB_0620c	0.173536	0.480291
						B1MF60	MAB_3591c	2.64386	1.23378		B1MIX4	grpE	2.70044	0.872978		B1MJ72	MAB_0936c	2.64386	0.967011		B1MDJ6	MAB_3239c	3.97728	0.812782		B1MC68	tal	1.58496	0.480267
						B1MH61	rpoC	4.30378	1.20104		B1MHZ7	MAB_0723c	1.80735	0.872978		B1MM23	MAB_4740	0.544321	0.953088		B1MH82	MAB_3889	5.10852	0.807431		B1MG60	groL	-0.773996	0.473575
						B1MKP6	fumC	3.20945	1.17829		B1MCH5	MAB_2867	2.45943	0.872978		B1MM84	MAB_4801	0.719892	0.939008		B1MJ90	MAB_0954	4.6865	0.807291		B1MB33	MAB_2373	0.628031	0.465383
						B1MAV6	rpsA	4.40939	1.16338		B1MHJ3	MAB_4000	1.80735	0.872978		B1MJL2	MAB_4296c	1.1375	0.911113		B1ME77	MAB_0039c	4.71425	0.801672		B1MEI5	MAB_0149c	1.77761	0.464438
						B1MKI8	MAB_1192c	2.64386	1.15031		B1MMH9	rplI	3.32193	0.869784		B1MGX5	MAB_0561	0.941106	0.903801		B1MC52	MAB_2744c	3.61471	0.800863		B1MCC2	MAB_2814	3.05063	0.457681
						B1MMI2	rpsF	3.72792	1.14258		B1MGB3	adk	5.75489	0.864028		B1MCA8	MAB_2800	0.813587	0.881399		B1MH84	MAB_3891c	5.36632	0.8005		B1MI26	MAB_0752c	1.24793	0.451678
						B1ML32	MAB_4608	3.2854	1.11791		B1MF60	MAB_3591c	6.33985	0.858742		B1MGE6	rpsS	1.80735	0.872978		B1MC38	MAB_2730	3.20945	0.800428		B1MHP2	gpmA	2.24793	0.44865
						B1MH62	rpoB	3.42626	1.104		B1MGH8	fusA	5.16993	0.857629		B1MMU7	MAB_1574	1.80735	0.872978		B1MET4	MAB_3464	2.16993	0.797466		B1MCE2	htm	1.90689	0.44865
						B1MEF4	MAB_0118c	3.93074	1.08731		B1MFR0	MAB_0361	2.32193	0.85711		B1MDS8	ilvC	1.32193	0.872978		B1MMV9	MAB_1586c	4.18982	0.78787		B1MC31	MAB_2723c	1.70044	0.44865
						B1MDL5	MAB_3258c	3.04439	1.0868		B1MI69	MAB_0796c	2.32193	0.85711		B1MD62	pnp	1.32193	0.872978		B1MDW9	MAB_3362c	4.18982	0.782551		B1MKQ3	ispH	0.807355	0.44865
						B1MGB3	adk	2.75489	1.06206		B1MHQ9	MAB_4067	4.02237	0.852121		B1MFW5	MAB_0416c	1.80735	0.872978		B1MFP2	MAB_0343	3.72792	0.781102		B1MB73	MAB_2413c	-0.807355	0.44865
						B1MNS4	MAB_1892	2.52356	1.06119		B1MCB4	MAB_2806	3.45943	0.85036		B1MPD3	MAB_2103	1.32193	0.872978		B1MC68	tal	4.79442	0.7706		B1MGE4	rpsC	-1.70044	0.44865
						B1MH82	MAB_3889	4.06609	1.03214		B1MMI2	rpsF	5.33985	0.85027		B1MET4	MAB_3464	1.32193	0.872978		B1MHA5	MAB_3912	6.04985	0.763414		B1MGA0	rpsD	-1.16993	0.44865
						B1MIX4	grpE	3.2854	1.00622		B1MKP6	fumC	2	0.84527		B1MLW0	atpA	3.16993	0.86894		B1MHP0	MAB_4047c	4.62936	0.760054		B1MGA2	rpsM	-0.807355	0.44865
						B1MMN5	MAB_1511	3.49185	0.984777		B1MDJ9	fni	2.70044	0.840256		B1MGZ1	MAB_0577c	2.80735	0.865833		B1MAL8	rbpA	4.74147	0.754477		B1MN07	rpsT	1.70044	0.44865
						B1MJ72	MAB_0936c	2.64386	0.967011		B1MGX5	MAB_0561	2.70044	0.840256		B1MGW8	MAB_0553c	2.58496	0.862737		B1MH90	MAB_3897c	4.20945	0.754302		B1MGF0	rplC	-1.45943	0.44865
						B1MGE6	rpsS	1.80735	0.872978		B1MN03	MAB_1630c	2.45943	0.825225		B1MAD6	MAB_p03	2.58496	0.862737		B1MIQ9	MAB_4207	2.32193	0.752406		B1MGC7	rplF	-0.807355	0.44865
						B1MMU7	MAB_1574	1.80735	0.872978		B1MI26	MAB_0752c	3.24793	0.819889		B1MC67	MAB_2759	2.32193	0.85711		B1MDL5	MAB_3258c	5.17991	0.750657		B1MGC3	rplO	1.16993	0.44865
						B1MDS8	ilvC	1.32193	0.872978		B1MGW0	MAB_0545	4.06609	0.817831		B1MMN0	MAB_1506c	2	0.84527		B1MNM2	MAB_1840c	-1.3468	0.743805		B1MG98	rplQ	1.16993	0.44865
						B1MD62	pnp	1.32193	0.872978		B1MDJ6	MAB_3239c	3.97728	0.812782		B1MI26	MAB_0752c	2	0.84527		B1MH86	rplK	3.08746	0.738994		B1MKD9	rplY	-1.16993	0.44865
						B1MFW5	MAB_0416c	1.80735	0.872978		B1MH82	MAB_3889	5.10852	0.807431		B1MNR7	MAB_1885	2	0.84527		B1MJJ1	sucD	3.97728	0.735894		B1MFN5	rpmE2	3.04439	0.44865
						B1MPD3	MAB_2103	1.32193	0.872978		B1MJ90	MAB_0954	4.6865	0.807291		B1MGB1	MAB_3781	2	0.84527		B1MGJ2	MAB_3863	2.80735	0.729934		B1MI42	MAB_0768	2.85798	0.44865
						B1MET4	MAB_3464	1.32193	0.872978		B1MJL2	MAB_4296c	3.08746	0.806255		B1MDI6	rpsP	3.16993	0.838284		B1MB09	MAB_2349	0.460974	0.729153		B1MNV0	MAB_1918	1.90689	0.44865
						B1MLW0	atpA	3.16993	0.86894		B1ME77	MAB_0039c	4.71425	0.801672		B1MMM4	MAB_4941	3.16993	0.838284		B1MKI8	MAB_1192c	3.67243	0.72831		B1MD56	MAB_3100	1.16993	0.44865
						B1MCB4	MAB_2806	2.80735	0.865833		B1MC52	MAB_2744c	3.61471	0.800863		B1MME0	MAB_4857	-2.45943	0.825225		B1MNV7	MAB_1925	1.4443	0.720532		B1MB02	argG	-0.807355	0.44865
						B1MGZ1	MAB_0577c	2.80735	0.865833		B1MH84	MAB_3891c	5.36632	0.8005		B1MMN5	MAB_1511	2.32193	0.817679		B1MIE0	MAB_4088c	5.96	0.712588		B1MJA4	MAB_0968c	1.45943	0.44865
						B1MGW8	MAB_0553c	2.58496	0.862737		B1MC38	MAB_2730	3.20945	0.800428		B1ME42	gnD	1.58496	0.813637		B1MGF1	rpsJ	4.96578	0.711617		B1MDK2	MAB_3245	1.45943	0.44865
						B1MAD6	MAB_p03	2.58496	0.862737		B1MET4	MAB_3464	2.16993	0.797466		B1MIW7	clpB	1.58496	0.813637		B1MGY2	MAB_0568	4.71425	0.701518		B1MEP0	MAB_0204c	1.45943	0.44865
						B1MC67	MAB_2759	2.32193	0.85711		B1MMV9	MAB_1586c	4.18982	0.78787		B1MIV6	MAB_4254c	1.58496	0.813637		B1MC01	MAB_2692c	4.33985	0.695915		B1MBC9	MAB_2469	1.45943	0.44865
						B1MMN0	MAB_1506c	2	0.84527		B1MDW9	MAB_3362c	4.18982	0.782551		B1MHV1	MAB_0676c	1.58496	0.813637		B1MID5	MAB_4083c	4.42626	0.690713		B1MCE0	pyrR	1.16993	0.44865
						B1MI26	MAB_0752c	2	0.84527		B1MFP2	MAB_0343	3.72792	0.781102		B1MBT6	MAB_2627c	1.58496	0.813637		B1MP40	ftsZ	2	0.683964		B1MF94	MAB_3626c	3.04439	0.44865
						B1MNR7	MAB_1885	2	0.84527		B1MC68	tal	4.79442	0.7706		B1MIQ5	MAB_4203	1.58496	0.813637		B1ME24	MAB_3417c	2	0.683964		B1MBD0	katG	1.70044	0.44865
						B1MGB1	MAB_3781	2	0.84527		B1MHA5	MAB_3912	6.04985	0.763414		B1MFM4	MAB_0325c	1.58496	0.813637		B1MJJ0	sucC	3.80735	0.683964		B1MEU5	ftsE	2.52356	0.44865
						B1MDI6	rpsP	3.16993	0.838284		B1MHP0	MAB_4047c	4.62936	0.760054		B1MKR0	MAB_1264	1.58496	0.813637		B1MI03	MAB_0729c	4.20945	0.67607		B1MIX3	dnaJ	0.807355	0.44865
						B1MMM4	MAB_4941	3.16993	0.838284		B1MAL8	rbpA	4.74147	0.754477		B1MNF3	MAB_1769	1.58496	0.813637		B1MFQ1	MAB_0352	-0.419714	0.674326		B1MKV7	MAB_4533	2.24793	0.44865
						B1ME42	gnD	1.58496	0.813637		B1MH90	MAB_3897c	4.20945	0.754302		B1MFL8	MAB_0319	2.80735	0.813637		B1MDW1	MAB_3354	4.94251	0.672923		B1MKN7	MAB_1241c	2.64386	0.44865
						B1MIW7	clpB	1.58496	0.813637		B1MIQ9	MAB_4207	2.32193	0.752406		B1MHY4	MAB_0710	3.20945	0.812892		B1MC64	MAB_2756c	3.08746	0.665578		B1MBH8	MAB_2518	-1.45943	0.44865
						B1MIV6	MAB_4254c	1.58496	0.813637		B1MDL5	MAB_3258c	5.17991	0.750657		B1MNZ4	MAB_1963	2.16993	0.797466		B1MEW5	MAB_3495	3.05063	0.664164		B1MJ02	moaC	1.45943	0.44865
						B1MHV1	MAB_0676c	1.58496	0.813637		B1MH86	rplK	3.08746	0.738994		B1MLW2	atpD	1.56188	0.779495		B1MNR1	MAB_1879c	2.70044	0.658929		B1MNZ2	MAB_1961	-0.807355	0.44865
						B1MBT6	MAB_2627c	1.58496	0.813637		B1MJJ1	sucD	3.97728	0.735894		B1MMH9	rplI	2.70044	0.758416		B1MGE2	rpmC	3.16993	0.649626		B1MNZ9	MAB_1968c	1.45943	0.44865
						B1MIQ5	MAB_4203	1.58496	0.813637		B1MGJ2	MAB_3863	2.80735	0.729934		B1MGC6	rplR	2.32193	0.752406		B1MEI4	MAB_0148c	2.16993	0.644778		B1MCW0	dut	1.16993	0.44865
						B1MFM4	MAB_0325c	1.58496	0.813637		B1MKI8	MAB_1192c	3.67243	0.72831		B1MG80	rpsI	1.80735	0.738994		B1MM19	MAB_4736	2.16993	0.644778		B1MNX6	MAB_1945c	-1.45943	0.44865
						B1MKR0	MAB_1264	1.58496	0.813637		B1MEW5	MAB_3495	3.85798	0.71469		B1MH86	rplK	1.80735	0.738994		B1MDI6	rpsP	4.87036	0.640234		B1MMU5	MAB_1572	3.42626	0.44865
						B1MNF3	MAB_1769	1.58496	0.813637		B1MIE0	MAB_4088c	5.96	0.712588		B1MH90	MAB_3897c	1.80735	0.738994		B1MN94	MAB_4952c	2.80735	0.638345		B1MJG0	MAB_1026c	-0.378512	0.44865
						B1MFL8	MAB_0319	2.80735	0.813637		B1MGF1	rpsJ	4.96578	0.711617		B1MMV9	MAB_1586c	1.80735	0.738994		B1MCV4	MAB_2997c	2.80735	0.638345		B1MN84	MAB_1711c	0.807355	0.44865
						B1MHY4	MAB_0710	3.20945	0.812892		B1MGY2	MAB_0568	4.71425	0.701518		B1MAN1	MAB_2221	3.24793	0.700244		B1MMX5	MAB_1602	4.42626	0.63725		B1MLG3	MAB_1302	0.807355	0.44865
						B1MNZ4	MAB_1963	2.16993	0.797466		B1MC01	MAB_2692c	4.33985	0.695915		B1MDV6	MAB_3349	0.453718	0.678753		B1MHD5	MAB_3942	3.83289	0.632953		B1MC30	MAB_2722c	-0.807355	0.44865
						B1MMH9	rplI	2.70044	0.758416		B1MID5	MAB_4083c	4.42626	0.690713		B1ML28	MAB_4604c	2.90689	0.621221		B1MC55	MAB_2747c	5.25739	0.629952		B1MG32	dnaE2	-2.08746	0.44865
						B1MGC6	rplR	2.32193	0.752406		B1MP40	ftsZ	2	0.683964		B1ML00	MAB_4576c	2.32193	0.616145		B1MMN0	MAB_1506c	4.32193	0.626595		B1MI04	MAB_0730c	1.70044	0.44865
						B1MG80	rpsI	1.80735	0.738994		B1ME24	MAB_3417c	2	0.683964		B1MFQ1	MAB_0352	0.324727	0.574707		B1MCE3	MAB_2835	4.56986	0.616439		B1MFA3	MAB_3635c	1.16993	0.44865
						B1MH86	rplK	1.80735	0.738994		B1MJJ0	sucC	3.80735	0.683964		B1MB73	MAB_2413c	0.807355	0.44865		B1MJE4	MAB_1010c	2.32193	0.616145		B1MHW8	MAB_0693	1.45943	0.44865
						B1MH90	MAB_3897c	1.80735	0.738994		B1MI03	MAB_0729c	4.20945	0.67607		B1MGE4	rpsC	1.70044	0.44865		B1MJA0	MAB_0964	3.39232	0.612691		B1MMN7	acpS	1.45943	0.44865
						B1MMV9	MAB_1586c	1.80735	0.738994		B1MDW1	MAB_3354	4.94251	0.672923		B1MGA0	rpsD	1.16993	0.44865		B1MLF9	MAB_1298c	3.97728	0.606987		B1MKG9	MAB_1173c	2.08746	0.44865
						B1MAN1	MAB_2221	3.24793	0.700244		B1MC64	MAB_2756c	3.08746	0.665578		B1MGC5	rpsE	0.807355	0.44865		B1MDY4	MAB_3377	5.15987	0.595445		B1MBV4	trpC	2.52356	0.44865
						B1ML28	MAB_4604c	2.90689	0.621221		B1MNR1	MAB_1879c	2.70044	0.658929		B1MGA2	rpsM	0.807355	0.44865		B1MNB1	MAB_1727c	3.52356	0.594528		B1MCY6	MAB_3029	1.70044	0.44865
						B1ML00	MAB_4576c	2.32193	0.616145		B1MGE2	rpmC	3.16993	0.649626		B1MH85	rplA	1.16993	0.44865		B1MPD3	MAB_2103	3.52356	0.594528		B1MB69	glcB	3.20945	0.44865
						B1MKY6	MAB_4562	2.58496	0.577715		B1MEI4	MAB_0148c	2.16993	0.644778		B1MGF0	rplC	1.45943	0.44865		B1MBT6	MAB_2627c	4.93074	0.588779		B1MHI9	MAB_3996	0.807355	0.44865
						B1MB73	MAB_2413c	0.807355	0.44865		B1MM19	MAB_4736	2.16993	0.644778		B1MGC7	rplF	0.807355	0.44865		B1MC34	MAB_2726c	4.76818	0.588457		B1MMY1	MAB_1608c	-0.807355	0.44865
						B1MGE4	rpsC	1.70044	0.44865		B1MDI6	rpsP	4.87036	0.640234		B1MKD9	rplY	1.16993	0.44865		B1MFW5	MAB_0416c	5.10852	0.584436		B1MB93	MAB_2433	0.807355	0.44865
						B1MGA0	rpsD	1.16993	0.44865		B1MN94	MAB_4952c	2.80735	0.638345		B1MGE2	rpmC	1.90689	0.44865		B1MJ01	MAB_0863	3.16993	0.583967		B1MLB3	MAB_4690c	2.52356	0.44865
						B1MGC5	rpsE	0.807355	0.44865		B1MCV4	MAB_2997c	2.80735	0.638345		B1MB02	argG	0.807355	0.44865		B1MDF2	rpsB	2.58496	0.577715		B1ME26	nadE	0.807355	0.44865
						B1MGA2	rpsM	0.807355	0.44865		B1MMX5	MAB_1602	4.42626	0.63725		B1MGA8	MAB_3778	1.16993	0.44865		B1MDH7	dnaN	4	0.577715		B1MFZ3	MAB_3664	-0.807355	0.44865
						B1MH85	rplA	1.16993	0.44865		B1MHD5	MAB_3942	3.83289	0.632953		B1MJ80	MAB_0944	0.807355	0.44865		B1MEI5	MAB_0149c	2.58496	0.577715		B1MMQ6	orn	1.16993	0.44865
						B1MGF0	rplC	1.45943	0.44865		B1MC55	MAB_2747c	5.25739	0.629952		B1MBH8	MAB_2518	1.45943	0.44865		B1MEZ8	MAB_3528c	3.80735	0.562606		B1MHU0	MAB_0664	1.70044	0.44865
						B1MGC7	rplF	0.807355	0.44865		B1MMN0	MAB_1506c	4.32193	0.626595		B1MNZ2	MAB_1961	0.807355	0.44865		B1MDC1	MAB_3165c	0.355716	0.5626		B1MGK6	MAB_0441	-1.90689	0.44865
						B1MKD9	rplY	1.16993	0.44865		B1MCE3	MAB_2835	4.56986	0.616439		B1MNX6	MAB_1945c	1.45943	0.44865		B1MCZ2	MAB_3035	3.67243	0.561209		B1MEF6	msrA	1.70044	0.44865
						B1MGE2	rpmC	1.90689	0.44865		B1MJE4	MAB_1010c	2.32193	0.616145		B1MC30	MAB_2722c	0.807355	0.44865		B1MMN9	MAB_1515c	4.45943	0.559069		B1MCT6	MAB_2979	2.08746	0.44865
						B1MB02	argG	0.807355	0.44865		B1MJA0	MAB_0964	3.39232	0.612691		B1MG32	dnaE2	2.08746	0.44865		B1MMU7	MAB_1574	3.85798	0.557798		B1MC86	pgk	3.04439	0.44865
						B1MGA8	MAB_3778	1.16993	0.44865		B1MLF9	MAB_1298c	3.97728	0.606987		B1MNY8	MAB_1957	1.45943	0.44865		B1MI28	MAB_0754c	4.65821	0.556894		B1MBX5	priA	2.39232	0.44865
						B1MJ80	MAB_0944	0.807355	0.44865		B1MDY4	MAB_3377	5.15987	0.595445		B1MMG8	MAB_4885	1.90689	0.44865		B1MI28	MAB_0754c	4.65821	0.556894		B1MHX2	purS	2.64386	0.44865
						B1MBH8	MAB_2518	1.45943	0.44865		B1MNB1	MAB_1727c	3.52356	0.594528		B1MFQ7	MAB_0358	0.807355	0.44865		B1MEZ4	MAB_3524c	3.45943	0.553372		B1MNL5	MAB_1833	-1.16993	0.44865
						B1MNZ2	MAB_1961	0.807355	0.44865		B1MPD3	MAB_2103	3.52356	0.594528		B1MAN9	MAB_2229c	0.321928	0.44865		B1MG80	rpsI	4.04439	0.541991		B1MB79	MAB_2419c	-0.807355	0.44865
						B1MNX6	MAB_1945c	1.45943	0.44865		B1MBT6	MAB_2627c	4.93074	0.588779		B1MIF7	MAB_4105c	-1.90689	0.44865		B1MMV3	tig	3	0.536664		B1MIM4	MAB_4172c	1.45943	0.44865
						B1MC30	MAB_2722c	0.807355	0.44865		B1MC34	MAB_2726c	4.76818	0.588457		B1MMY1	MAB_1608c	0.807355	0.44865		B1MN64	MAB_1691	4.49185	0.534379		B1MIE6	MAB_4094c	-0.807355	0.44865
						B1MG32	dnaE2	2.08746	0.44865		B1MFW5	MAB_0416c	5.10852	0.584436		B1MB93	MAB_2433	-2.52356	0.44865		B1MH61	rpoC	3.75489	0.530144		B1MIC2	MAB_0850	0.807355	0.44865
						B1MNY8	MAB_1957	1.45943	0.44865		B1MJ01	MAB_0863	3.16993	0.583967		B1MHD5	MAB_3942	0.807355	0.44865		B1MCB4	MAB_2806	1.45943	0.523661		B1MJC7	MAB_0992	1.90689	0.44865
						B1MMG8	MAB_4885	1.90689	0.44865		B1MDF2	rpsB	2.58496	0.577715		B1MFZ3	MAB_3664	0.807355	0.44865		B1MDK5	MAB_3248c	3.90689	0.520539		B1MNW4	MAB_1932c	2.24793	0.44865
						B1MFQ7	MAB_0358	0.807355	0.44865		B1MDH7	dnaN	4	0.577715		B1MNX4	lipB	-0.807355	0.44865		B1MCT0	MAB_2973c	3.32193	0.515295		B1MN62	MAB_1689	1.16993	0.44865
						B1MAN9	MAB_2229c	0.321928	0.44865		B1MEI5	MAB_0149c	2.58496	0.577715		B1MEI5	MAB_0149c	0.807355	0.44865		B1MH91	MAB_3898c	3.32193	0.515295		B1MKI3	MAB_1187c	2.52356	0.44865
						B1MMY1	MAB_1608c	0.807355	0.44865		B1MEZ8	MAB_3528c	3.80735	0.562606		B1MGK6	MAB_0441	1.90689	0.44865		B1MMQ2	MAB_1528c	4.08746	0.51076		B1ML12	MAB_4588c	1.16993	0.44865
						B1MLB3	MAB_4690c	-1.90689	0.44865		B1MCZ2	MAB_3035	3.67243	0.561209		B1MK64	pckG	0.807355	0.44865		B1MJ10	MAB_0872	3.45943	0.508063		B1MBJ9	MAB_2539c	1.70044	0.44865
						B1MHD5	MAB_3942	0.807355	0.44865		B1MMN9	MAB_1515c	4.45943	0.559069		B1MNL5	MAB_1833	1.16993	0.44865		B1MBE9	MAB_2489	3.52356	0.505002		B1MPE5	MAB_2115	3.35755	0.44865
						B1MFZ3	MAB_3664	0.807355	0.44865		B1MMU7	MAB_1574	3.85798	0.557798		B1MB79	MAB_2419c	0.807355	0.44865		B1MH62	rpoB	3.85798	0.491686		B1MNP6	MAB_1864	-0.807355	0.44865
						B1MEI5	MAB_0149c	0.807355	0.44865		B1MI28	MAB_0754c	4.65821	0.556894		B1MLY8	MAB_1479	1.16993	0.44865		B1MCC2	MAB_2814	3.85798	0.491686		B1MP09	MAB_1978c	1.16993	0.44865
						B1MGK6	MAB_0441	1.90689	0.44865		B1MI28	MAB_0754c	4.65821	0.556894		B1MIE6	MAB_4094c	0.807355	0.44865		B1MGA8	MAB_3778	4.16993	0.482375		B1MLP3	MAB_1384	1.45943	0.44865
						B1MK64	pckG	0.807355	0.44865		B1MEZ4	MAB_3524c	3.45943	0.553372		B1MJ10	MAB_0872	1.16993	0.44865		B1MHP2	gpmA	2.24793	0.44865		B1MJ03	MAB_0865	0.807355	0.44865
						B1MNL5	MAB_1833	1.16993	0.44865		B1MG80	rpsI	4.04439	0.541991		B1MGQ6	MAB_0491	-0.807355	0.44865		B1MCE2	htm	1.90689	0.44865		B1MG16	MAB_3687	0.807355	0.44865
						B1MB79	MAB_2419c	0.807355	0.44865		B1MMV3	tig	3	0.536664		B1MCC2	MAB_2814	0.807355	0.44865		B1MC31	MAB_2723c	1.70044	0.44865		B1MKX2	MAB_4548	1.70044	0.44865
						B1MLY8	MAB_1479	1.16993	0.44865		B1MN64	MAB_1691	4.49185	0.534379		B1MNP6	MAB_1864	0.807355	0.44865		B1ML32	MAB_4608	2.64386	0.44865		B1MP31	MAB_2000	-0.807355	0.44865
						B1MIE6	MAB_4094c	0.807355	0.44865		B1MH61	rpoC	3.75489	0.530144		B1MP31	MAB_2000	0.807355	0.44865		B1MKQ3	ispH	0.807355	0.44865		B1MG10	MAB_3681	1.45943	0.44865
						B1MJ10	MAB_0872	1.16993	0.44865		B1MDK5	MAB_3248c	3.90689	0.520539		B1MCI8	secD	2.75489	0.44865		B1MGC5	rpsE	1.45943	0.44865		B1MBX1	MAB_2662	3.93074	0.44865
						B1MCC2	MAB_2814	0.807355	0.44865		B1MCT0	MAB_2973c	3.32193	0.515295		B1MDZ1	MAB_3384c	-3.55459	0.44865		B1MN07	rpsT	1.70044	0.44865		B1MNR9	MAB_1887	1.70044	0.44865
						B1MNP6	MAB_1864	0.807355	0.44865		B1MH91	MAB_3898c	3.32193	0.515295		B1MHJ5	MAB_4002c	1.90689	0.44865		B1MGC3	rplO	1.16993	0.44865		B1MAK9	MAB_2199c	1.16993	0.44865
						B1MP31	MAB_2000	0.807355	0.44865		B1MMQ2	MAB_1528c	4.08746	0.51076		B1MAH8	MAB_2168	0.807355	0.44865		B1MG98	rplQ	1.16993	0.44865		B1MNQ8	MAB_1876c	1.16993	0.44865
						B1MCI8	secD	2.75489	0.44865		B1MJ10	MAB_0872	3.45943	0.508063		B1MGY2	MAB_0568	1.45943	0.44865		B1MFN5	rpmE2	3.04439	0.44865		B1MLM3	MAB_1364	1.45943	0.44865
						B1MHJ5	MAB_4002c	1.90689	0.44865		B1MBE9	MAB_2489	3.52356	0.505002		B1MN70	MAB_1697	0.807355	0.44865		B1MI42	MAB_0768	2.85798	0.44865		B1MCJ6	MAB_2888c	2.08746	0.44865
						B1MAH8	MAB_2168	0.807355	0.44865		B1MH62	rpoB	3.85798	0.491686		B1MK77	MAB_1079	1.16993	0.44865		B1MNV0	MAB_1918	1.90689	0.44865		B1MJ92	MAB_0956c	3.78136	0.44865
						B1MGY2	MAB_0568	1.45943	0.44865		B1MCC2	MAB_2814	3.85798	0.491686		B1MGA5	MAB_3775c	1.45943	0.44865		B1MD56	MAB_3100	1.16993	0.44865		B1MAI1	pup	2.85798	0.44865
						B1MN70	MAB_1697	0.807355	0.44865		B1MGA8	MAB_3778	4.16993	0.482375		B1MLM0	MAB_1361c	1.45943	0.44865		B1MLW0	atpA	1.16993	0.44865		B1MCI8	secD	-2.75489	0.44865
						B1MK77	MAB_1079	1.16993	0.44865		B1MHP2	gpmA	2.24793	0.44865		B1MGK9	MAB_0444	1.45943	0.44865		B1MJA4	MAB_0968c	1.45943	0.44865		B1MAH8	MAB_2168	-0.807355	0.44865
						B1MGA5	MAB_3775c	1.45943	0.44865		B1MCE2	htm	1.90689	0.44865		B1MHZ7	MAB_0723c	1.45943	0.44865		B1MDK2	MAB_3245	1.45943	0.44865		B1MEI8	MAB_0152	2.39232	0.44865
						B1MLM0	MAB_1361c	1.45943	0.44865		B1MC31	MAB_2723c	1.70044	0.44865		B1MP50	MAB_2019	0.807355	0.44865		B1MEP0	MAB_0204c	1.45943	0.44865		B1MJX5	MAB_4412c	2.08746	0.44865
						B1MGK9	MAB_0444	1.45943	0.44865		B1ML32	MAB_4608	2.64386	0.44865		B1MAL8	rbpA	0.807355	0.44865		B1MBC9	MAB_2469	1.45943	0.44865		B1MFW2	MAB_0413	1.16993	0.44865
						B1MHZ7	MAB_0723c	1.45943	0.44865		B1MKQ3	ispH	0.807355	0.44865		B1MEI7	MAB_0151c	1.16993	0.44865		B1MCE0	pyrR	1.16993	0.44865		B1MFH8	MAB_0278c	1.70044	0.44865
						B1MP50	MAB_2019	0.807355	0.44865		B1MGC5	rpsE	1.45943	0.44865		B1MFR7	MAB_0368	0.807355	0.44865		B1MFB1	MAB_3643	1.45943	0.44865		B1MEY2	MAB_3512	2.24793	0.44865
						B1MP29	rsmH	-1.16993	0.44865		B1MN07	rpsT	1.70044	0.44865		B1MN79	MAB_1706c	0.807355	0.44865		B1MF94	MAB_3626c	3.04439	0.44865		B1MJ67	MAB_0931c	2.24793	0.44865
						B1MAL8	rbpA	0.807355	0.44865		B1MGC3	rplO	1.16993	0.44865		B1MEQ4	MAB_0218c	1.16993	0.44865		B1MBD0	katG	1.70044	0.44865		B1MJ17	MAB_0879	0.807355	0.44865
						B1MEI7	MAB_0151c	1.16993	0.44865		B1MG98	rplQ	1.16993	0.44865		B1MGX4	MAB_0560	-2.39232	0.44865		B1MEU5	ftsE	2.52356	0.44865		B1MN70	MAB_1697	-0.807355	0.44865
						B1MFR7	MAB_0368	0.807355	0.44865		B1MFN5	rpmE2	3.04439	0.44865		B1MKR1	MAB_1265c	-1.90689	0.44865		B1MIW7	clpB	1.70044	0.44865		B1MGA5	MAB_3775c	-1.45943	0.44865
						B1MN79	MAB_1706c	0.807355	0.44865		B1MI42	MAB_0768	2.85798	0.44865		B1MLF9	MAB_1298c	0.807355	0.44865		B1MIX3	dnaJ	0.807355	0.44865		B1MLZ5	MAB_1486c	3.12928	0.44865
						B1MEQ4	MAB_0218c	1.16993	0.44865		B1MNV0	MAB_1918	1.90689	0.44865		B1MLL1	MAB_1350	1.70044	0.44865		B1MJ80	MAB_0944	1.45943	0.44865		B1MLS8	MAB_1419c	1.70044	0.44865
						B1MI69	MAB_0796c	1.70044	0.44865		B1MD56	MAB_3100	1.16993	0.44865		B1MMX5	MAB_1602	0.807355	0.44865		B1MKV7	MAB_4533	2.24793	0.44865		B1MLG8	MAB_1307c	3.55459	0.44865
						B1MLF9	MAB_1298c	0.807355	0.44865		B1MLW0	atpA	1.16993	0.44865		B1MN03	MAB_1630c	1.16993	0.44865		B1MKN7	MAB_1241c	2.64386	0.44865		B1MIU1	MAB_4239	2.52356	0.44865
						B1MLL1	MAB_1350	1.70044	0.44865		B1MJA4	MAB_0968c	1.45943	0.44865		B1MP12	MAB_1981	1.16993	0.44865		B1MJ02	moaC	1.45943	0.44865		B1ML11	MAB_4587c	1.45943	0.44865
						B1MLQ3	MAB_1394c	-3.20945	0.44865		B1MDK2	MAB_3245	1.45943	0.44865		B1MBE8	MAB_2488c	1.16993	0.44865		B1MNZ9	MAB_1968c	1.45943	0.44865		B1MJC2	MAB_0986	1.90689	0.44865
						B1MMX5	MAB_1602	0.807355	0.44865		B1MEP0	MAB_0204c	1.45943	0.44865		B1MHH3	MAB_3980	4.18982	0.44865		B1MCW0	dut	1.16993	0.44865		B1MF65	MAB_3596c	0.807355	0.44865
						B1MN03	MAB_1630c	1.16993	0.44865		B1MBC9	MAB_2469	1.45943	0.44865		B1MMI6	MAB_4903	1.16993	0.44865		B1MMU5	MAB_1572	3.42626	0.44865		B1MGK9	MAB_0444	-1.45943	0.44865
						B1MP12	MAB_1981	1.16993	0.44865		B1MCE0	pyrR	1.16993	0.44865		B1MKY6	MAB_4562	1.41504	0.38559		B1MN84	MAB_1711c	0.807355	0.44865		B1MMF7	MAB_4874c	0.807355	0.44865
						B1MBE8	MAB_2488c	1.16993	0.44865		B1MFB1	MAB_3643	1.45943	0.44865		B1MC41	MAB_2733c	0.315042	0.333039		B1MLG3	MAB_1302	0.807355	0.44865		B1MG43	MAB_3714c	0.807355	0.44865
						B1MHH3	MAB_3980	4.18982	0.44865		B1MF94	MAB_3626c	3.04439	0.44865		B1MCB4	MAB_2806	0.807355	0.325458		B1MIV6	MAB_4254c	2.24793	0.44865		B1MP50	MAB_2019	-0.807355	0.44865
						B1MMI6	MAB_4903	1.16993	0.44865		B1MBD0	katG	1.70044	0.44865		B1MIR6	MAB_4214c	0.446402	0.279057		B1MI04	MAB_0730c	1.70044	0.44865		B1MAK3	MAB_2193c	3.78136	0.44865
											B1MEU5	ftsE	2.52356	0.44865		B1MIY2	MAB_4280c	-0.400538	0.2436		B1MFA3	MAB_3635c	1.16993	0.44865		B1MM31	MAB_4748c	1.45943	0.44865
											B1MIW7	clpB	1.70044	0.44865		B1MI69	MAB_0796c	-0.621488	0.214928		B1MHW8	MAB_0693	1.45943	0.44865		B1MIU5	MAB_4243c	2.24793	0.44865
											B1MIX3	dnaJ	0.807355	0.44865		B1MEW3	MAB_3493	0.10497	0.214591		B1MMN7	acpS	1.45943	0.44865		B1MEF7	MAB_0121	3.72792	0.44865
											B1MJ80	MAB_0944	1.45943	0.44865		B1MNS3	MAB_1891	0.331206	0.198802		B1MKG9	MAB_1173c	2.08746	0.44865		B1ME11	MAB_3404c	0.807355	0.44865
											B1MKV7	MAB_4533	2.24793	0.44865		B1MNM2	MAB_1840c	0.258918	0.123965		B1MMG8	MAB_4885	2.24793	0.44865		B1MCC8	metK	1.45943	0.44865
											B1MKN7	MAB_1241c	2.64386	0.44865							B1MFQ7	MAB_0358	1.45943	0.44865		B1MPB3	MAB_2083	3.42626	0.44865
											B1MJ02	moaC	1.45943	0.44865							B1MBV4	trpC	2.52356	0.44865		B1MFR7	MAB_0368	-0.807355	0.44865
											B1MNZ9	MAB_1968c	1.45943	0.44865							B1MCY6	MAB_3029	1.70044	0.44865		B1MG04	MAB_3675	0.807355	0.44865
											B1MCW0	dut	1.16993	0.44865							B1MB69	glcB	3.20945	0.44865		B1MC47	MAB_2739c	4.10852	0.44865
											B1MMU5	MAB_1572	3.42626	0.44865							B1MHI9	MAB_3996	0.807355	0.44865		B1MMM3	MAB_4940	0.807355	0.44865
											B1MN84	MAB_1711c	0.807355	0.44865							B1MIF7	MAB_4105c	-1.90689	0.44865		B1MN79	MAB_1706c	-0.807355	0.44865
											B1MLG3	MAB_1302	0.807355	0.44865							B1MLB3	MAB_4690c	2.52356	0.44865		B1MD91	nusA	2.75489	0.44865
											B1MIV6	MAB_4254c	2.24793	0.44865							B1ME26	nadE	0.807355	0.44865		B1MC85	tpiA	2.24793	0.44865
											B1MI04	MAB_0730c	1.70044	0.44865							B1MNX4	lipB	-0.807355	0.44865		B1MBV2	trpA	1.16993	0.44865
											B1MFA3	MAB_3635c	1.16993	0.44865							B1MMQ6	orn	1.16993	0.44865		B1MEQ4	MAB_0218c	-1.16993	0.44865
											B1MHW8	MAB_0693	1.45943	0.44865							B1MHU0	MAB_0664	1.70044	0.44865		B1MFG7	MAB_0267	1.70044	0.44865
											B1MMN7	acpS	1.45943	0.44865							B1MJ72	MAB_0936c	2.08746	0.44865		B1MFL6	MAB_0317	1.70044	0.44865
											B1MKG9	MAB_1173c	2.08746	0.44865							B1MEF6	msrA	1.70044	0.44865		B1MGK2	MAB_0437c	2.39232	0.44865
											B1MMG8	MAB_4885	2.24793	0.44865							B1MCT6	MAB_2979	2.08746	0.44865		B1MIA3	MAB_0831	3.93074	0.44865
											B1MFQ7	MAB_0358	1.45943	0.44865							B1MK64	pckG	1.16993	0.44865		B1MKB3	MAB_1117c	2.64386	0.44865
											B1MBV4	trpC	2.52356	0.44865							B1MC86	pgk	3.04439	0.44865		B1MMU2	MAB_1569	3.12928	0.44865
											B1MCY6	MAB_3029	1.70044	0.44865							B1MBX5	priA	2.39232	0.44865		B1MMZ9	MAB_1626	2.08746	0.44865
											B1MB69	glcB	3.20945	0.44865							B1MHX2	purS	2.64386	0.44865		B1MN60	MAB_1687	0.807355	0.44865
											B1MHI9	MAB_3996	0.807355	0.44865							B1MD62	pnp	1.16993	0.44865		B1MNR8	MAB_1886	1.90689	0.44865
											B1MB93	MAB_2433	0.807355	0.44865							B1MIM4	MAB_4172c	1.45943	0.44865		B1MP10	MAB_1979	2.08746	0.44865
											B1ME26	nadE	0.807355	0.44865							B1MIC2	MAB_0850	0.807355	0.44865		B1MP21	MAB_1990	2.39232	0.44865
											B1MMQ6	orn	1.16993	0.44865							B1MJC7	MAB_0992	1.90689	0.44865		B1MAR2	MAB_2252	3.35755	0.44865
											B1MHU0	MAB_0664	1.70044	0.44865							B1MNW4	MAB_1932c	2.24793	0.44865		B1MB23	MAB_2363	0.807355	0.44865
											B1MJ72	MAB_0936c	2.08746	0.44865							B1MN62	MAB_1689	1.16993	0.44865		B1MB47	MAB_2387	1.90689	0.44865
											B1MEF6	msrA	1.70044	0.44865							B1MGQ6	MAB_0491	-0.807355	0.44865		B1MB75	MAB_2415c	1.16993	0.44865
											B1MCT6	MAB_2979	2.08746	0.44865							B1MKI3	MAB_1187c	2.52356	0.44865		B1MBB7	MAB_2457c	2.64386	0.44865
											B1MK64	pckG	1.16993	0.44865							B1ML12	MAB_4588c	1.16993	0.44865		B1MBN9	MAB_2579	1.90689	0.44865
											B1MC86	pgk	3.04439	0.44865							B1MBJ9	MAB_2539c	1.70044	0.44865		B1MCG8	MAB_2860c	3.49185	0.44865
											B1MBX5	priA	2.39232	0.44865							B1MPE5	MAB_2115	3.35755	0.44865		B1MDQ6	MAB_3299c	1.45943	0.44865
											B1MHX2	purS	2.64386	0.44865							B1MP09	MAB_1978c	1.16993	0.44865		B1ME10	MAB_3403c	1.16993	0.44865
											B1MD62	pnp	1.16993	0.44865							B1MLP3	MAB_1384	1.45943	0.44865		B1MER2	MAB_3442	1.16993	0.44865
											B1MIM4	MAB_4172c	1.45943	0.44865							B1MJ03	MAB_0865	0.807355	0.44865		B1MET1	MAB_3461c	1.16993	0.44865
											B1MIC2	MAB_0850	0.807355	0.44865							B1MG16	MAB_3687	0.807355	0.44865		B1MEW4	MAB_3494c	2.24793	0.44865
											B1MJC7	MAB_0992	1.90689	0.44865							B1MKX2	MAB_4548	1.70044	0.44865		B1MEW6	MAB_3496	1.16993	0.44865
											B1MNW4	MAB_1932c	2.24793	0.44865							B1MG10	MAB_3681	1.45943	0.44865		B1MF00	MAB_3530c	1.70044	0.44865
											B1MN62	MAB_1689	1.16993	0.44865							B1MBX1	MAB_2662	3.93074	0.44865		B1MFY6	MAB_3657	1.45943	0.44865
											B1MKI3	MAB_1187c	2.52356	0.44865							B1MNR9	MAB_1887	1.70044	0.44865		B1MFZ4	MAB_3665	1.45943	0.44865
											B1ML12	MAB_4588c	1.16993	0.44865							B1MAK9	MAB_2199c	1.16993	0.44865		B1MHE4	MAB_3951	3.04439	0.44865
											B1MBJ9	MAB_2539c	1.70044	0.44865							B1MNQ8	MAB_1876c	1.16993	0.44865		B1MHH3	MAB_3980	-4.18982	0.44865
											B1MPE5	MAB_2115	3.35755	0.44865							B1MLM3	MAB_1364	1.45943	0.44865		B1MHJ1	MAB_3998	1.45943	0.44865
											B1MP09	MAB_1978c	1.16993	0.44865							B1MCJ6	MAB_2888c	2.08746	0.44865		B1MIJ2	MAB_4140	1.90689	0.44865
											B1MLP3	MAB_1384	1.45943	0.44865							B1MJ92	MAB_0956c	3.78136	0.44865		B1MIJ6	MAB_4144	2.08746	0.44865
											B1MJ03	MAB_0865	0.807355	0.44865							B1MAI1	pup	2.85798	0.44865		B1MIQ0	MAB_4198	2.24793	0.44865
											B1MG16	MAB_3687	0.807355	0.44865							B1MDZ1	MAB_3384c	-3.55459	0.44865		B1MIQ7	MAB_4205	3.20945	0.44865
											B1MKX2	MAB_4548	1.70044	0.44865							B1MHJ5	MAB_4002c	1.45943	0.44865		B1MJZ9	MAB_4436c	1.70044	0.44865
											B1MG10	MAB_3681	1.45943	0.44865							B1MEI8	MAB_0152	2.39232	0.44865		B1MK24	MAB_4462c	1.16993	0.44865
											B1MBX1	MAB_2662	3.93074	0.44865							B1MJX5	MAB_4412c	2.08746	0.44865		B1MMB1	MAB_4828c	2.52356	0.44865
											B1MNR9	MAB_1887	1.70044	0.44865							B1MFW2	MAB_0413	1.16993	0.44865		B1MMF1	MAB_4868c	1.70044	0.44865
											B1MAK9	MAB_2199c	1.16993	0.44865							B1MFH8	MAB_0278c	1.70044	0.44865		B1MK84	MAB_1086	1.16993	0.44865
											B1MNQ8	MAB_1876c	1.16993	0.44865							B1MEY2	MAB_3512	2.24793	0.44865		B1MKU9	MAB_4525	2.64386	0.44865
											B1MLM3	MAB_1364	1.45943	0.44865							B1MJ67	MAB_0931c	2.24793	0.44865		B1MDV6	MAB_3349	-0.222392	0.444228
											B1MCJ6	MAB_2888c	2.08746	0.44865							B1MJ17	MAB_0879	0.807355	0.44865		B1MBD4	MAB_2474	0.380129	0.442769
											B1MJ92	MAB_0956c	3.78136	0.44865							B1MNZ4	MAB_1963	1.90689	0.44865		B1MC55	MAB_2747c	1.89984	0.44136
											B1MAI1	pup	2.85798	0.44865							B1MLM0	MAB_1361c	3.49185	0.44865		B1MGA8	MAB_3778	3	0.438022
											B1MHJ5	MAB_4002c	1.45943	0.44865							B1MLZ5	MAB_1486c	3.12928	0.44865		B1MDF1	tsf	1.09464	0.433883
											B1MEI8	MAB_0152	2.39232	0.44865							B1MLS8	MAB_1419c	1.70044	0.44865		B1MG80	rpsI	2.23704	0.433522
											B1MJX5	MAB_4412c	2.08746	0.44865							B1MLG8	MAB_1307c	3.55459	0.44865		B1MMU7	MAB_1574	2.05063	0.430554
											B1MFW2	MAB_0413	1.16993	0.44865							B1MIU1	MAB_4239	2.52356	0.44865		B1MDC1	MAB_3165c	-0.147186	0.428751
											B1MFH8	MAB_0278c	1.70044	0.44865							B1MAN1	MAB_2221	3.2854	0.44865		B1MJ10	MAB_0872	2.28951	0.427021
											B1MEY2	MAB_3512	2.24793	0.44865							B1ML11	MAB_4587c	1.45943	0.44865		B1MH86	rplK	1.28011	0.423461
											B1MJ67	MAB_0931c	2.24793	0.44865							B1MJC2	MAB_0986	1.90689	0.44865		B1MEZ8	MAB_3528c	1.90046	0.419098
											B1MJ17	MAB_0879	0.807355	0.44865							B1MF65	MAB_3596c	0.807355	0.44865		B1MDI6	rpsP	1.70044	0.414265
											B1MKY6	MAB_4562	2.64386	0.44865							B1MMF7	MAB_4874c	0.807355	0.44865		B1MFP2	MAB_0343	1.20436	0.413753
											B1MNZ4	MAB_1963	1.90689	0.44865							B1MG43	MAB_3714c	0.807355	0.44865		B1MC06	MAB_2697c	-0.434403	0.405546
											B1MLM0	MAB_1361c	3.49185	0.44865							B1MAK3	MAB_2193c	3.78136	0.44865		B1MIX5	dnaK	-0.627027	0.404063
											B1MLZ5	MAB_1486c	3.12928	0.44865							B1MM31	MAB_4748c	1.45943	0.44865		B1MJL7	MAB_4301c	-0.122484	0.403687
											B1MLS8	MAB_1419c	1.70044	0.44865							B1MIU5	MAB_4243c	2.24793	0.44865		B1MFL7	MAB_0318c	0.142572	0.401848
											B1MLG8	MAB_1307c	3.55459	0.44865							B1MEF7	MAB_0121	3.72792	0.44865		B1MJE4	MAB_1010c	-0.807355	0.399075
											B1MIU1	MAB_4239	2.52356	0.44865							B1ME11	MAB_3404c	0.807355	0.44865		B1MDW9	MAB_3362c	1.14543	0.386777
											B1MAN1	MAB_2221	3.2854	0.44865							B1MCC8	metK	1.45943	0.44865		B1MKH4	MAB_1178c	0.410284	0.386106
											B1ML11	MAB_4587c	1.45943	0.44865							B1MPB3	MAB_2083	3.42626	0.44865		B1MET4	MAB_3464	0.847997	0.370086
											B1MJC2	MAB_0986	1.90689	0.44865							B1MEI7	MAB_0151c	1.70044	0.44865		B1MG94	MAB_3765	0.120294	0.36271
											B1MF65	MAB_3596c	0.807355	0.44865							B1MG04	MAB_3675	0.807355	0.44865		B1MD15	MAB_3058	0.0896372	0.361967
											B1MMF7	MAB_4874c	0.807355	0.44865							B1MC47	MAB_2739c	4.10852	0.44865		B1MLM0	MAB_1361c	2.03242	0.351722
											B1MG43	MAB_3714c	0.807355	0.44865							B1MMM3	MAB_4940	0.807355	0.44865		B1MKB4	MAB_1118c	-0.139275	0.346635
											B1MAK3	MAB_2193c	3.78136	0.44865							B1MD91	nusA	2.75489	0.44865		B1MGE2	rpmC	1.26303	0.345981
											B1MM31	MAB_4748c	1.45943	0.44865							B1MC85	tpiA	2.24793	0.44865		B1MH82	MAB_3889	1.04244	0.344341
											B1MIU5	MAB_4243c	2.24793	0.44865							B1MBV2	trpA	1.16993	0.44865		B1MKI8	MAB_1192c	1.02857	0.336842
											B1MEF7	MAB_0121	3.72792	0.44865							B1MFG7	MAB_0267	1.70044	0.44865		B1MKW1	MAB_4537c	0.203027	0.333008
											B1ME11	MAB_3404c	0.807355	0.44865							B1MFL6	MAB_0317	1.70044	0.44865		B1MHY4	MAB_0710	0.67319	0.330905
											B1MP29	rsmH	-1.16993	0.44865							B1MGK2	MAB_0437c	2.39232	0.44865		B1MC87	MAB_2779c	0.61728	0.328592
											B1MCC8	metK	1.45943	0.44865							B1MGX4	MAB_0560	-2.39232	0.44865		B1MDI2	MAB_3225	-0.123232	0.318632
											B1MPB3	MAB_2083	3.42626	0.44865							B1MIA3	MAB_0831	3.93074	0.44865		B1MJB4	MAB_0978	0.298596	0.317265
											B1MEI7	MAB_0151c	1.70044	0.44865							B1MKB3	MAB_1117c	2.64386	0.44865		B1MIY2	MAB_4280c	0.356144	0.30781
											B1MG04	MAB_3675	0.807355	0.44865							B1MKR1	MAB_1265c	-1.90689	0.44865		B1MJA0	MAB_0964	1	0.292115
											B1MC47	MAB_2739c	4.10852	0.44865							B1MMU2	MAB_1569	3.12928	0.44865		B1MNS3	MAB_1891	-0.478047	0.289041
											B1MMM3	MAB_4940	0.807355	0.44865							B1MMZ9	MAB_1626	2.08746	0.44865		B1MCA6	MAB_2798c	-0.0851674	0.288505
											B1MD91	nusA	2.75489	0.44865							B1MN60	MAB_1687	0.807355	0.44865		B1MEI4	MAB_0148c	-0.584963	0.287165
											B1MC85	tpiA	2.24793	0.44865							B1MNF3	MAB_1769	2.08746	0.44865		B1MCA8	MAB_2800	0.229482	0.273763
											B1MBV2	trpA	1.16993	0.44865							B1MNR8	MAB_1886	1.90689	0.44865		B1MGI2	MAB_3853	-0.150243	0.272327
											B1MFG7	MAB_0267	1.70044	0.44865							B1MP10	MAB_1979	2.08746	0.44865		B1MGF1	rpsJ	0.85726	0.26772
											B1MFL6	MAB_0317	1.70044	0.44865							B1MP21	MAB_1990	2.39232	0.44865		B1MCI2	MAB_2874	-0.397335	0.265843
											B1MGK2	MAB_0437c	2.39232	0.44865							B1MAR2	MAB_2252	3.35755	0.44865		B1MAM4	MAB_2214c	0.190684	0.264309
											B1MH15	MAB_0601	1.16993	0.44865							B1MB23	MAB_2363	0.807355	0.44865		B1MBE8	MAB_2488c	1.078	0.25931
											B1MIA3	MAB_0831	3.93074	0.44865							B1MB47	MAB_2387	1.90689	0.44865		B1MIZ2	MAB_4290c	-0.365649	0.256158
											B1MKB3	MAB_1117c	2.64386	0.44865							B1MB75	MAB_2415c	1.16993	0.44865		B1MIG6	MAB_4114	0.117836	0.252337
											B1MLQ3	MAB_1394c	-3.20945	0.44865							B1MBB7	MAB_2457c	2.64386	0.44865		B1MEV8	MAB_3488	-0.129768	0.251017
											B1MMU2	MAB_1569	3.12928	0.44865							B1MBE8	MAB_2488c	2.24793	0.44865		B1MH69	rplL	-0.328054	0.245943
											B1MMZ9	MAB_1626	2.08746	0.44865							B1MBN9	MAB_2579	1.90689	0.44865		B1ML28	MAB_4604c	0.584963	0.240495
											B1MN60	MAB_1687	0.807355	0.44865							B1MCG8	MAB_2860c	3.49185	0.44865		B1MIX4	grpE	-0.584963	0.239949
											B1MNF3	MAB_1769	2.08746	0.44865							B1MDQ6	MAB_3299c	1.45943	0.44865		B1MCB4	MAB_2806	0.652077	0.235945
											B1MNR8	MAB_1886	1.90689	0.44865							B1ME10	MAB_3403c	1.16993	0.44865		B1ML00	MAB_4576c	0.536053	0.231224
											B1MP10	MAB_1979	2.08746	0.44865							B1MER2	MAB_3442	1.16993	0.44865		B1MMH9	rplI	0.621488	0.222126
											B1MP21	MAB_1990	2.39232	0.44865							B1MET1	MAB_3461c	1.16993	0.44865		B1MK76	MAB_1078	0.284977	0.220175
											B1MAR2	MAB_2252	3.35755	0.44865							B1MEW4	MAB_3494c	2.24793	0.44865		B1MLN6	MAB_1377c	0.192645	0.217818
											B1MB23	MAB_2363	0.807355	0.44865							B1MEW6	MAB_3496	1.16993	0.44865		B1MDX0	MAB_3363c	0.443607	0.216527
											B1MB47	MAB_2387	1.90689	0.44865							B1MEY9	MAB_3519c	3.83289	0.44865		B1MI69	MAB_0796c	0.621488	0.214928
											B1MB75	MAB_2415c	1.16993	0.44865							B1MF00	MAB_3530c	1.70044	0.44865		B1MG83	MAB_3754c	0.233119	0.210967
											B1MBB7	MAB_2457c	2.64386	0.44865							B1MFY6	MAB_3657	1.45943	0.44865		B1ML32	MAB_4608	-0.641546	0.20914
											B1MBE8	MAB_2488c	2.24793	0.44865							B1MFZ4	MAB_3665	1.45943	0.44865		B1MGC5	rpsE	0.652077	0.208828
											B1MBN9	MAB_2579	1.90689	0.44865							B1MHE4	MAB_3951	3.04439	0.44865		B1MJ80	MAB_0944	0.652077	0.208828
											B1MCG8	MAB_2860c	3.49185	0.44865							B1MHJ1	MAB_3998	1.45943	0.44865		B1MFQ7	MAB_0358	0.652077	0.208828
											B1MDQ6	MAB_3299c	1.45943	0.44865							B1MIJ2	MAB_4140	1.90689	0.44865		B1MDB0	MAB_3154c	0.115477	0.207454
											B1ME10	MAB_3403c	1.16993	0.44865							B1MIJ6	MAB_4144	2.08746	0.44865		B1MJL2	MAB_4296c	-0.371969	0.206588
											B1MER2	MAB_3442	1.16993	0.44865							B1MIQ0	MAB_4198	2.24793	0.44865		B1MFV1	MAB_0402	0.102946	0.205596
											B1MET1	MAB_3461c	1.16993	0.44865							B1MIQ7	MAB_4205	3.20945	0.44865		B1MMN5	MAB_1511	0.438884	0.205192
											B1MEW4	MAB_3494c	2.24793	0.44865							B1MJZ9	MAB_4436c	1.70044	0.44865		B1MHB0	MAB_3917c	0.0544478	0.194226
											B1MEW6	MAB_3496	1.16993	0.44865							B1MK24	MAB_4462c	1.16993	0.44865		B1MKQ7	MAB_1261	-0.21864	0.19378
											B1MEY9	MAB_3519c	3.83289	0.44865							B1MMB1	MAB_4828c	2.52356	0.44865		B1MJ72	MAB_0936c	-0.556393	0.182732
											B1MF00	MAB_3530c	1.70044	0.44865							B1MMF1	MAB_4868c	1.70044	0.44865		B1MP48	MAB_2017	0.229482	0.182116
											B1MFY6	MAB_3657	1.45943	0.44865							B1MMI6	MAB_4903	1.45943	0.44865		B1MH61	rpoC	-0.548893	0.178299
											B1MFZ4	MAB_3665	1.45943	0.44865							B1MK84	MAB_1086	1.16993	0.44865		B1MIV6	MAB_4254c	0.662965	0.172065
											B1MHE4	MAB_3951	3.04439	0.44865							B1MKU9	MAB_4525	2.64386	0.44865		B1MMV3	tig	0.607683	0.169654
											B1MHJ1	MAB_3998	1.45943	0.44865							B1MM84	MAB_4801	0.843274	0.437575		B1MEL2	MAB_0176	0.152952	0.168147
											B1MIJ2	MAB_4140	1.90689	0.44865							B1MB93	MAB_2433	-1.71621	0.359154		B1MJJ0	sucC	-0.421464	0.167353
											B1MIJ6	MAB_4144	2.08746	0.44865							B1MC41	MAB_2733c	0.335603	0.353578		B1MJJ1	sucD	0.485427	0.166566
											B1MIQ0	MAB_4198	2.24793	0.44865							B1MKY6	MAB_4562	1.47393	0.312858		B1MEL2	MAB_0176	0.148161	0.166536
											B1MIQ7	MAB_4205	3.20945	0.44865							B1MIR6	MAB_4214c	0.422943	0.282119		B1MIY6	MAB_4284c	-0.109513	0.166283
											B1MJZ9	MAB_4436c	1.70044	0.44865							B1MDV6	MAB_3349	0.231326	0.278974		B1MHS6	groL	0.204754	0.165999
											B1MK24	MAB_4462c	1.16993	0.44865							B1MJL2	MAB_4296c	0.765535	0.25787		B1MAY9	MAB_2329c	0.127112	0.161528
											B1MMB1	MAB_4828c	2.52356	0.44865							B1MBQ4	MAB_2594	0.158262	0.228035		B1MCA9	MAB_2801	-0.137504	0.154202
											B1MMF1	MAB_4868c	1.70044	0.44865							B1MFR0	MAB_0361	0.514573	0.217818		B1MEC9	MAB_0093	-0.255257	0.153682
											B1MMI6	MAB_4903	1.45943	0.44865							B1MJG0	MAB_1026c	0.234465	0.194065		B1MEI7	MAB_0151c	0.530515	0.148102
											B1MK84	MAB_1086	1.16993	0.44865							B1MFQ2	MAB_0353	0.122857	0.127795		B1MJ07	MAB_0869c	-0.0747678	0.145787
											B1MKU9	MAB_4525	2.64386	0.44865							B1MGD9	MAB_3809c	0.0306968	0.0841356		B1MMY7	MAB_1614	0.0546353	0.142901
											B1MLB3	MAB_4690c	0.616671	0.13783							B1MNS3	MAB_1891	-0.146841	0.0801118		B1MI07	MAB_0733	-0.0506261	0.137961
																					B1ME99	MAB_0063c	0.104337	0.0295956		B1MHH6	MAB_3983c	0.232661	0.137283
																					B1MIY2	MAB_4280c	-0.0443941	0.0279593		B1MNF3	MAB_1769	0.5025	0.135937
																					B1MGX5	MAB_0561	0.0565835	0.0214029		B1MEU2	MAB_3472	-0.0752881	0.128993
																					B1MLW2	atpD	0.0671142	0.017005		B1MK64	pckG	0.36257	0.128837
																					B1MI69	MAB_0796c	0	0		B1MKV2	MAB_4528c	0.258312	0.12517
																										B1MHZ7	MAB_0723c	0.347923	0.123684
																										B1MBB3	MAB_2453c	-0.0648511	0.115882
																										B1MDH2	MAB_3217	-0.164387	0.115289
																										B1MHJ5	MAB_4002c	-0.447459	0.113862
																										B1MNS4	MAB_1892	0.231326	0.113862
																										B1MJB0	MAB_0974	-0.0615214	0.113612
																										B1MGZ6	MAB_0582c	-0.049753	0.112863
																										B1MC94	MAB_2786	0.121991	0.105954
																										B1MH62	rpoB	0.431716	0.103428
																										B1MMS6	MAB_1553c	0.075551	0.10285
																										B1MGX9	MAB_0565c	0.058103	0.101993
																										B1MM65	MAB_4782	0.0489096	0.092065
																										B1MAY9 [2]	MAB_2329c	0.0524674	0.0890245
																										B1MMI6	MAB_4903	0.289507	0.0841356
																										B1MG95	MAB_3766	-0.0242475	0.0814038
																										B1MMG8	MAB_4885	0.341037	0.0773482
																										B1MNZ4	MAB_1963	-0.263034	0.0768456
																										B1MJD7	MAB_1003c	0.0358452	0.0659554
																										B1MM84	MAB_4801	0.123382	0.0641836
																										B1MG92	MAB_3763	0.0300572	0.0623884
																										B1MD62	pnp	-0.152003	0.0580835
																										B1MEW5	MAB_3495	-0.142019	0.0572991
																										B1MC35	MAB_2727c	-0.0447383	0.0555238
																										B1MET7	MAB_3467c	-0.0801703	0.0512893
																										B1MC41	MAB_2733c	0.0205613	0.0426834
																										B1MC36	MAB_2728c	0.0311946	0.0420353
																										B1MLT7	MAB_1428	0.0255351	0.0389541
																										B1MK79	MAB_1081	-0.0173821	0.0379817
																										B1MGH7	tuf	-0.0633789	0.0349156
																										B1MIW7	clpB	0.115477	0.0336535
																										B1MDH7	dnaN	-0.108524	0.0320098
																										B1MEF4	MAB_0118c	0.0692627	0.0281891
																										B1MGH8	fusA	0.0509839	0.0178518
																										B1MDJ1	MAB_3234	0.0093987	0.0159962
																										B1MIR6	MAB_4214c	-0.023459	0.0143844
																										B1MKY6	MAB_4562	0.0588937	0.0127008
																										B1MAN1	MAB_2221	0.0374747	0.00794875
																										B1MAW4	MAB_2304c	0	0

## Sheet: Fig 1_D data
	Sorted Data for Figure 1D
	Proteins secreted during early phase and continued to be secreted in either ML or LL phases. 4
	6 differentially expressed proteins were identified common to EL vs. 5 min (FC > 2, *: p < 0.05), ML vs. EL (FC > 2 , *: p < 0.05), and LL vs. EL (FC > 2 , *: p < 0.05).
			CTL	5 min	5 min	EL	EL	ML	ML	LL	LL
	Accession Number	Alternate ID	average	average	stdev	average	stdev	average	stdev	average	stdev
	B1MAH1	MAB_2161c	0.5	0.5	0	16	10.0995	121	26.1661	228	74.5922
	B1MAW5	MAB_2305c	0.5	0.5	0	8.5	5.06623	23.5	5.8023	32.75	8.99537
	B1MAY9	MAB_2329c	0.5	0.5	0	9.25	3.77492	19	6.68331	20.75	4.99166
	B1MB96	MAB_2436	0.5	0.5	0	28	7.11805	83.5	11.0303	94.25	11.3248
	B1MBB3	MAB_2453c	0.5	0.5	0	6.75	2.21736	22.75	2.98608	21.75	5.67891
	B1MBL5	MAB_2555	0.5	0.5	0	9.75	6.39661	37.25	4.272	50.75	6.13052
	B1MCA6	MAB_2798c	0.5	0.5	0	14	4.54606	39.25	1.25831	37	6.37704
	B1MCA7	MAB_2799	0.5	0.5	0	17	3.16228	42	5.41603	38	3.65148
	B1MCB3	MAB_2805c	0.5	0.5	0	11.5	3.87298	26	4.08248	32	2.58199
	B1MCH9	MAB_2871c	56	0.5	0	125.75	27.1093	566.5	267.917	1044	234.468
	B1MCS9	MAB_2972	0.5	0.5	0	16.75	4.64579	52	15.4704	78.25	16.5605
	B1MD15	MAB_3058	0.5	0.5	0	12	5.59762	39	4.69042	41.5	3.69685
	B1MD32	MAB_3075c	0.5	0.5	0	10	1.63299	20.75	4.99166	35.5	5.8023
	B1MD76	MAB_3120	0.5	0.5	0	5.125	3.11916	17	5.71548	23.5	1.91485
	B1MDI2	MAB_3225	0.5	0.5	0	18.5	2.38048	42.75	8.18026	39.25	4.42531
	B1MDJ1	MAB_3234	0.5	0.5	0	18.5	4.3589	38.25	7.41058	38.5	7.54983
	B1MDK6	MAB_3249	0.5	0.5	0	36.5	8.69866	92.75	16.8992	128.25	29.2276
	B1MEL3	MAB_0177	0.5	0.5	0	71	10.4881	148	3.82971	192	62.849
	B1MFV4	MAB_0405c	0.5	0.5	0	273	31.273	583.25	85.7103	693	148.483
	B1MFX3	MAB_0424	0.5	0.5	0	24	5.22813	65	11.6905	85	4.96655
	B1MG83	MAB_3754c	0.5	0.5	0	15.5	6.13732	67	26.4071	78.75	35.6312
	B1MG95	MAB_3766	0.5	0.5	0	10	2.44949	30	2.44949	29.5	3.69685
	B1MGX9	MAB_0565c	0.5	0.5	0	23.5	5.19615	54.75	10.5633	57	12.3018
	B1MH34	MAB_0620c	0.5	0.5	0	13.5	2.64575	33.25	6.55108	37.5	4.65475
	B1MHS6	groL	0.5	0.5	0	16.5	3.10913	241	98.6509	277.75	139.681
	B1MHV9	MAB_0684c	0.5	0.5	0	7.625	4.81966	30.75	6.60177	41.75	9.74252
	B1MI07	MAB_0733	0.5	0.5	0	9.5	4.04145	21.75	3.30404	21	2.44949
	B1MIN7	MAB_4185c	0.5	0.5	0	41.5	13.5277	91.25	7.45542	130.5	23.5301
	B1MIR3	MAB_4211c	0.5	0.5	0	26.5	3.51188	53.25	8.05709	65.25	7.71902
	B1MIR5	MAB_4213c	0.5	0.5	0	11.75	6.70199	31.75	5.18813	53.5	13.2288
	B1MIX5	dnaK	0.5	0.5	0	3.5	1.29099	65.25	43.546	42.25	24.878
	B1MIY3	MAB_4281c	0.5	0.5	0	10.5	3.31662	25.25	1.70783	33.5	11.3871
	B1MJ07	MAB_0869c	0.5	0.5	0	22	7.65942	49.5	4.50925	47	12.2474
	B1MJB0	MAB_0974	0.5	0.5	0	169.5	41.8051	389.25	84.3342	373	64.4619
	B1MJD7	MAB_1003c	0.5	0.5	0	15.25	6.23832	39.75	3.86221	40.75	10.0789
	B1MJL5	MAB_4299c	0.5	0.5	0	47.5	14.2478	103.5	12.7148	127	21.3073
	B1MJZ6	MAB_4433c	0.5	0.5	0	3.875	2.39357	9.75	2.06155	24.75	5.56028
	B1MKW1	MAB_4537c	0.5	0.5	0	18.5	9.67815	56.25	15.3704	64.75	15.4137
	B1MMR6	MAB_1543	0.5	0.5	0	30.25	4.34933	80.5	14.2945	124.25	13.6473
	B1MMY7	MAB_1614	0.5	0.5	0	19.25	8.46069	71.25	8.18026	74	12.1106
	B1MMY9	MAB_1616	0.5	0.5	0	96.25	12.6853	251	48.4837	209	43.4895
	B1MNL7	MAB_1835c	0.5	0.5	0	33.5	2.38048	75.75	19.6532	100.75	23.81
	B1MNR0	acpP	0.5	0.5	0	11.75	2.5	45.25	13.8894	119.5	58.552
	B1MNV1	MAB_1919	0.5	0.5	0	4.875	3.5678	26.5	2.38048	32.5	10.2144
	B1MNV4	MAB_1922	0.5	0.5	0	10	7.11805	67	10	48.25	15.13
	B1MPE3	MAB_2113	0.5	0.5	0	10.5	3.78594	40	5.65685	84.25	12.79

## Sheet: Tables S6 and S7
Sorted Data for Table S10										Sorted Data for Supplementary Table S11
				(FC > 2 p<0.05)									(FC > 2 p<0.05)
				EL vs. 5 min	ML vs. 5 min	LL vs. 5 min							EL vs. 5 min.	ML_vs_EL	LL_vs_EL
	Accession Number	Accession Number		Accession Number	Accession Number	Accession Number				Accession Number	Alternate ID		Accession Number	Accession Number	Accession Number
	B1MAH1	MAB_2161c		B1MAH1	B1MAH1	B1MAH1				B1MAH1	MAB_2161c		B1MAH1	B1MAH1	B1MAH1
	B1MAW4	MAB_2304c		B1MAW4	B1MAW4	B1MAW4				B1MAW5	MAB_2305c		B1MAW5	B1MAW5	B1MAW5
	B1MAW5	MAB_2305c		B1MAW5	B1MAW5	B1MAW5				B1MAY9	MAB_2329c		B1MAY9	B1MAY9	B1MAY9
	B1MAY9	MAB_2329c		B1MAY9	B1MAY9	B1MAY9				B1MB96	MAB_2436		B1MB96	B1MB96	B1MB96
	B1MB09	MAB_2349		B1MB09	B1MB09	B1MB09				B1MBB3	MAB_2453c		B1MBB3	B1MBB3	B1MBB3
	B1MB96	MAB_2436		B1MB96	B1MB96	B1MB96				B1MBL5	MAB_2555		B1MBL5	B1MBL5	B1MBL5
	B1MBB3	MAB_2453c		B1MBB3	B1MBB3	B1MBB3				B1MCA6	MAB_2798c		B1MCA6	B1MCA6	B1MCA6			s
	B1MBD4	MAB_2474		B1MBD4	B1MBD4	B1MBD4				B1MCA7	MAB_2799		B1MCA7	B1MCA7	B1MCA7
	B1MBL5	MAB_2555		B1MBL5	B1MBL5	B1MBL5				B1MCB3	MAB_2805c		B1MCB3	B1MCB3	B1MCB3
	B1MBL9	MAB_2559c		B1MBL9	B1MBL9	B1MBL9				B1MCH9	MAB_2871c		B1MCH9	B1MCH9	B1MCH9
	B1MBM0	MAB_2560		B1MBM0	B1MBM0	B1MBM0				B1MCS9	MAB_2972		B1MCS9	B1MCS9	B1MCS9
	B1MBQ4	MAB_2594		B1MBQ4	B1MBQ4	B1MBQ4				B1MD15	MAB_3058		B1MD15	B1MD15	B1MD15
	B1MC35	MAB_2727c		B1MC35	B1MC35	B1MC35				B1MD32	MAB_3075c		B1MD32	B1MD32	B1MD32
	B1MC36	MAB_2728c		B1MC36	B1MC36	B1MC36				B1MD76	MAB_3120		B1MD76	B1MD76	B1MD76
	B1MC41	MAB_2733c		B1MC41	B1MC41	B1MC41				B1MDI2	MAB_3225		B1MDI2	B1MDI2	B1MDI2
	B1MC42	MAB_2734c		B1MC42	B1MC42	B1MC42				B1MDJ1	MAB_3234		B1MDJ1	B1MDJ1	B1MDJ1
	B1MCA6	MAB_2798c		B1MCA6	B1MCA6	B1MCA6				B1MDK6	MAB_3249		B1MDK6	B1MDK6	B1MDK6
	B1MCA7	MAB_2799		B1MCA7	B1MCA7	B1MCA7				B1MEL3	MAB_0177		B1MEL3	B1MEL3	B1MEL3
	B1MCA8	MAB_2800		B1MCA8	B1MCA8	B1MCA8				B1MFV4	MAB_0405c		B1MFV4	B1MFV4	B1MFV4
	B1MCB3	MAB_2805c		B1MCB3	B1MCB3	B1MCB3				B1MFX3	MAB_0424		B1MFX3	B1MFX3	B1MFX3
	B1MCH9	MAB_2871c		B1MCH9	B1MCH9	B1MCH9				B1MG83	MAB_3754c		B1MG83	B1MG83	B1MG83
	B1MCR7	MAB_2960		B1MCR7	B1MCR7	B1MCR7				B1MG95	MAB_3766		B1MG95	B1MG95	B1MG95
	B1MCS9	MAB_2972		B1MCS9	B1MCS9	B1MCS9				B1MGX9	MAB_0565c		B1MGX9	B1MGX9	B1MGX9
	B1MD15	MAB_3058		B1MD15	B1MD15	B1MD15				B1MH34	MAB_0620c		B1MH34	B1MH34	B1MH34
	B1MD32	MAB_3075c		B1MD32	B1MD32	B1MD32				B1MHS6	groL		B1MHS6	B1MHS6	B1MHS6
	B1MD34	MAB_3077c		B1MD34	B1MD34	B1MD34				B1MHV9	MAB_0684c		B1MHV9	B1MHV9	B1MHV9
	B1MD76	MAB_3120		B1MD76	B1MD76	B1MD76				B1MI07	MAB_0733		B1MI07	B1MI07	B1MI07
	B1MD97	MAB_3141		B1MD97	B1MD97	B1MD97				B1MIN7	MAB_4185c		B1MIN7	B1MIN7	B1MIN7
	B1MDC1	MAB_3165c		B1MDC1	B1MDC1	B1MDC1				B1MIR3	MAB_4211c		B1MIR3	B1MIR3	B1MIR3
	B1MDI2	MAB_3225		B1MDI2	B1MDI2	B1MDI2				B1MIR5	MAB_4213c		B1MIR5	B1MIR5	B1MIR5
	B1MDJ1	MAB_3234		B1MDJ1	B1MDJ1	B1MDJ1				B1MIX5	dnaK		B1MIX5	B1MIX5	B1MIX5
	B1MDK0	MAB_3243		B1MDK0	B1MDK0	B1MDK0				B1MIY3	MAB_4281c		B1MIY3	B1MIY3	B1MIY3
	B1MDK6	MAB_3249		B1MDK6	B1MDK6	B1MDK6				B1MJ07	MAB_0869c		B1MJ07	B1MJ07	B1MJ07
	B1MDM9	MAB_3272c		B1MDM9	B1MDM9	B1MDM9				B1MJB0	MAB_0974		B1MJB0	B1MJB0	B1MJB0
	B1MDV5	MAB_3348		B1MDV5	B1MDV5	B1MDV5				B1MJD7	MAB_1003c		B1MJD7	B1MJD7	B1MJD7
	B1MDV6	MAB_3349		B1MDV6	B1MDV6	B1MDV6				B1MJL5	MAB_4299c		B1MJL5	B1MJL5	B1MJL5
	B1MDW2	MAB_3355		B1MDW2	B1MDW2	B1MDW2				B1MJZ6	MAB_4433c		B1MJZ6	B1MJZ6	B1MJZ6
	B1ME09	MAB_3402		B1ME09	B1ME09	B1ME09				B1MKW1	MAB_4537c		B1MKW1	B1MKW1	B1MKW1
	B1MEL1	MAB_0175		B1MEL1	B1MEL1	B1MEL1				B1MMR6	MAB_1543		B1MMR6	B1MMR6	B1MMR6
	B1MEL2	MAB_0176		B1MEL2	B1MEL2	B1MEL2				B1MMY7	MAB_1614		B1MMY7	B1MMY7	B1MMY7
	B1MEL3	MAB_0177		B1MEL3	B1MEL3	B1MEL3				B1MMY9	MAB_1616		B1MMY9	B1MMY9	B1MMY9
	B1MEU2	MAB_3472		B1MEU2	B1MEU2	B1MEU2				B1MNL7	MAB_1835c		B1MNL7	B1MNL7	B1MNL7
	B1MEV8	MAB_3488		B1MEV8	B1MEV8	B1MEV8				B1MNR0	acpP		B1MNR0	B1MNR0	B1MNR0
	B1MEW3	MAB_3493		B1MEW3	B1MEW3	B1MEW3				B1MNV1	MAB_1919		B1MNV1	B1MNV1	B1MNV1
	B1MF83	MAB_3614		B1MF83	B1MF83	B1MF83				B1MNV4	MAB_1922		B1MNV4	B1MNV4	B1MNV4
	B1MFL7	MAB_0318c		B1MFL7	B1MFL7	B1MFL7				B1MPE3	MAB_2113		B1MPE3	B1MPE3	B1MPE3
	B1MFQ1	MAB_0352		B1MFQ1	B1MFQ1	B1MFQ1				B1MAM4	MAB_2214c			B1MAM4	B1MAM4
	B1MFQ2	MAB_0353		B1MFQ2	B1MFQ2	B1MFQ2				B1MAN9	MAB_2229c			B1MAN9	B1MAN9
	B1MFV1	MAB_0402		B1MFV1	B1MFV1	B1MFV1				B1MAP1	MAB_0046			B1MAP1	B1MAP1
	B1MFV4	MAB_0405c		B1MFV4	B1MFV4	B1MFV4				B1MAW2	MAB_2302			B1MAW2	B1MAW2
	B1MFX3	MAB_0424		B1MFX3	B1MFX3	B1MFX3				B1MB33	MAB_2373			B1MB33	B1MB33
	B1MG83	MAB_3754c		B1MG83	B1MG83	B1MG83				B1MB63	MAB_2403			B1MB63	B1MB63
	B1MG92	MAB_3763		B1MG92	B1MG92	B1MG92				B1MBY8	MAB_2679			B1MBY8	B1MBY8
	B1MG94	MAB_3765		B1MG94	B1MG94	B1MG94				B1MC87	MAB_2779c			B1MC87	B1MC87
	B1MG95	MAB_3766		B1MG95	B1MG95	B1MG95				B1MC94	MAB_2786			B1MC94	B1MC94
	B1MGD1	MAB_3801c		B1MGD1	B1MGD1	B1MGD1				B1MCA9	MAB_2801			B1MCA9	B1MCA9
	B1MGD9	MAB_3809c		B1MGD9	B1MGD9	B1MGD9				B1MCD2	MAB_2824c			B1MCD2	B1MCD2
	B1MGI2	MAB_3853		B1MGI2	B1MGI2	B1MGI2				B1MCW2	MAB_3005c			B1MCW2	B1MCW2
	B1MGX9	MAB_0565c		B1MGX9	B1MGX9	B1MGX9				B1MDB0	MAB_3154c			B1MDB0	B1MDB0
	B1MGZ6	MAB_0582c		B1MGZ6	B1MGZ6	B1MGZ6				B1MDF4	MAB_3198c			B1MDF4	B1MDF4
	B1MH34	MAB_0620c		B1MH34	B1MH34	B1MH34				B1MDJ2	MAB_3235c			B1MDJ2	B1MDJ2
	B1MHB0	MAB_3917c		B1MHB0	B1MHB0	B1MHB0				B1MDP9	MAB_3292c			B1MDP9	B1MDP9
	B1MHS6	groL		B1MHS6	B1MHS6	B1MHS6				B1ME63	MAB_0025			B1ME63	B1ME63
	B1MHV9	MAB_0684c		B1MHV9	B1MHV9	B1MHV9				B1MEC9	MAB_0093			B1MEC9	B1MEC9
	B1MI07	MAB_0733		B1MI07	B1MI07	B1MI07				B1MEE8	MAB_0112			B1MEE8	B1MEE8
	B1MIC0	MAB_0848c		B1MIC0	B1MIC0	B1MIC0				B1MES4	MAB_3454			B1MES4	B1MES4
	B1MIG6	MAB_4114		B1MIG6	B1MIG6	B1MIG6				B1MET7	MAB_3467c			B1MET7	B1MET7
	B1MIN7	MAB_4185c		B1MIN7	B1MIN7	B1MIN7				B1MG60	groL			B1MG60	B1MG60
	B1MIR3	MAB_4211c		B1MIR3	B1MIR3	B1MIR3				B1MG82	MAB_3753c			B1MG82	B1MG82
	B1MIR5	MAB_4213c		B1MIR5	B1MIR5	B1MIR5				B1MGH7	tuf			B1MGH7	B1MGH7
	B1MIR6	MAB_4214c		B1MIR6	B1MIR6	B1MIR6				B1MGY1	MAB_0567c			B1MGY1	B1MGY1
	B1MIX5	dnaK		B1MIX5	B1MIX5	B1MIX5				B1MH69	rplL			B1MH69	B1MH69
	B1MIY2	MAB_4280c		B1MIY2	B1MIY2	B1MIY2				B1MHH4	MAB_3981c			B1MHH4	B1MHH4
	B1MIY3	MAB_4281c		B1MIY3	B1MIY3	B1MIY3				B1MI13	MAB_0739c			B1MI13	B1MI13
	B1MIY6	MAB_4284c		B1MIY6	B1MIY6	B1MIY6				B1MJB4	MAB_0978			B1MJB4	B1MJB4
	B1MJ07	MAB_0869c		B1MJ07	B1MJ07	B1MJ07				B1MJE7	MAB_1013			B1MJE7	B1MJE7
	B1MJ93	MAB_0957		B1MJ93	B1MJ93	B1MJ93				B1MJL7	MAB_4301c			B1MJL7	B1MJL7
	B1MJB0	MAB_0974		B1MJB0	B1MJB0	B1MJB0				B1MK76	MAB_1078			B1MK76	B1MK76
	B1MJD7	MAB_1003c		B1MJD7	B1MJD7	B1MJD7				B1MKH4	MAB_1178c			B1MKH4	B1MKH4
	B1MJG0	MAB_1026c		B1MJG0	B1MJG0	B1MJG0				B1MKJ7	greA			B1MKJ7	B1MKJ7
	B1MJL5	MAB_4299c		B1MJL5	B1MJL5	B1MJL5				B1MKQ7	MAB_1261			B1MKQ7	B1MKQ7
	B1MJZ6	MAB_4433c		B1MJZ6	B1MJZ6	B1MJZ6				B1MLC5	MAB_4702c			B1MLC5	B1MLC5
	B1MK79	MAB_1081		B1MK79	B1MK79	B1MK79				B1MLI8	MAB_1327			B1MLI8	B1MLI8
	B1MKB4	MAB_1118c		B1MKB4	B1MKB4	B1MKB4				B1MLN6	MAB_1377c			B1MLN6	B1MLN6
	B1MKF8	MAB_1162c		B1MKF8	B1MKF8	B1MKF8				B1MLT7	MAB_1428			B1MLT7	B1MLT7
	B1MKW1	MAB_4537c		B1MKW1	B1MKW1	B1MKW1				B1MLU8	MAB_1439c			B1MLU8	B1MLU8
	B1MM23	MAB_4740		B1MM23	B1MM23	B1MM23				B1MM58	MAB_4775c			B1MM58	B1MM58
	B1MMK7	MAB_4924		B1MMK7	B1MMK7	B1MMK7				B1MM65	MAB_4782			B1MM65	B1MM65
	B1MMR6	MAB_1543		B1MMR6	B1MMR6	B1MMR6				B1MP48	MAB_2017			B1MP48	B1MP48
	B1MMS6	MAB_1553c		B1MMS6	B1MMS6	B1MMS6				B1MAX2	MAB_2312		B1MAX2	B1MAX2
	B1MMY7	MAB_1614		B1MMY7	B1MMY7	B1MMY7				B1MCR7	MAB_2960		B1MCR7	B1MCR7
	B1MMY9	MAB_1616		B1MMY9	B1MMY9	B1MMY9				B1MDM9	MAB_3272c		B1MDM9	B1MDM9
	B1MNL7	MAB_1835c		B1MNL7	B1MNL7	B1MNL7				B1MG61	groS		B1MG61	B1MG61
	B1MNM5	MAB_1843		B1MNM5	B1MNM5	B1MNM5				B1MGQ2	MAB_0487		B1MGQ2	B1MGQ2
	B1MNR0	acpP		B1MNR0	B1MNR0	B1MNR0				B1MH15	MAB_0601		B1MH15	B1MH15
	B1MNS3	MAB_1891		B1MNS3	B1MNS3	B1MNS3				B1MIY6	MAB_4284c		B1MIY6	B1MIY6
	B1MNV1	MAB_1919		B1MNV1	B1MNV1	B1MNV1				B1MKB4	MAB_1118c		B1MKB4	B1MKB4
	B1MNV4	MAB_1922		B1MNV4	B1MNV4	B1MNV4				B1MBD4	MAB_2474		B1MBD4		B1MBD4
	B1MPE3	MAB_2113		B1MPE3	B1MPE3	B1MPE3				B1MBL9	MAB_2559c		B1MBL9		B1MBL9
	B1MAX2	MAB_2312		B1MAX2	B1MAX2					B1MBM0	MAB_2560		B1MBM0		B1MBM0
	B1MG61	groS		B1MG61	B1MG61					B1MC42	MAB_2734c		B1MC42		B1MC42
	B1MGQ2	MAB_0487		B1MGQ2	B1MGQ2					B1MCA8	MAB_2800		B1MCA8		B1MCA8
	B1MH15	MAB_0601		B1MH15	B1MH15					B1MD97	MAB_3141		B1MD97		B1MD97
	B1MM84	MAB_4801		B1MM84	B1MM84					B1MDK0	MAB_3243		B1MDK0		B1MDK0
	B1MNM2	MAB_1840c		B1MNM2	B1MNM2					B1ME09	MAB_3402		B1ME09		B1ME09
	B1MAM4	MAB_2214c			B1MAM4	B1MAM4				B1MEL1	MAB_0175		B1MEL1		B1MEL1
	B1MAN9	MAB_2229c			B1MAN9	B1MAN9				B1MF83	MAB_3614		B1MF83		B1MF83
	B1MAP1	MAB_0046			B1MAP1	B1MAP1				B1MFV1	MAB_0402		B1MFV1		B1MFV1
	B1MAW2	MAB_2302			B1MAW2	B1MAW2				B1MGD1	MAB_3801c		B1MGD1		B1MGD1
	B1MAY8	MAB_2328c			B1MAY8	B1MAY8				B1MIC0	MAB_0848c		B1MIC0		B1MIC0
	B1MB33	MAB_2373			B1MB33	B1MB33				B1MJ93	MAB_0957		B1MJ93		B1MJ93
	B1MB63	MAB_2403			B1MB63	B1MB63				B1MKF8	MAB_1162c		B1MKF8		B1MKF8
	B1MBY8	MAB_2679			B1MBY8	B1MBY8				B1MM23	MAB_4740		B1MM23		B1MM23
	B1MC06	MAB_2697c			B1MC06	B1MC06				B1MMK7	MAB_4924		B1MMK7		B1MMK7
	B1MC87	MAB_2779c			B1MC87	B1MC87				B1MNM5	MAB_1843		B1MNM5		B1MNM5
	B1MC94	MAB_2786			B1MC94	B1MC94				B1MAW4	MAB_2304c		B1MAW4
	B1MCA9	MAB_2801			B1MCA9	B1MCA9				B1MB09	MAB_2349		B1MB09
	B1MCD2	MAB_2824c			B1MCD2	B1MCD2				B1MBQ4	MAB_2594		B1MBQ4
	B1MCW2	MAB_3005c			B1MCW2	B1MCW2				B1MC35	MAB_2727c		B1MC35
	B1MDB0	MAB_3154c			B1MDB0	B1MDB0				B1MC36	MAB_2728c		B1MC36
	B1MDF4	MAB_3198c			B1MDF4	B1MDF4				B1MC41	MAB_2733c		B1MC41
	B1MDH2	MAB_3217			B1MDH2	B1MDH2				B1MD34	MAB_3077c		B1MD34
	B1MDJ2	MAB_3235c			B1MDJ2	B1MDJ2				B1MDC1	MAB_3165c		B1MDC1
	B1MDP9	MAB_3292c			B1MDP9	B1MDP9				B1MDV5	MAB_3348		B1MDV5
	B1ME63	MAB_0025			B1ME63	B1ME63				B1MDV6	MAB_3349		B1MDV6
	B1MEC9	MAB_0093			B1MEC9	B1MEC9				B1MDW2	MAB_3355		B1MDW2
	B1MEE8	MAB_0112			B1MEE8	B1MEE8				B1MEL2	MAB_0176		B1MEL2
	B1MER4	MAB_3444c			B1MER4	B1MER4				B1MEU2	MAB_3472		B1MEU2
	B1MES4	MAB_3454			B1MES4	B1MES4				B1MEV8	MAB_3488		B1MEV8
	B1MET7	MAB_3467c			B1MET7	B1MET7				B1MEW3	MAB_3493		B1MEW3
	B1MG60	groL			B1MG60	B1MG60				B1MFL7	MAB_0318c		B1MFL7
	B1MG82	MAB_3753c			B1MG82	B1MG82				B1MFQ1	MAB_0352		B1MFQ1
	B1MGH7	tuf			B1MGH7	B1MGH7				B1MFQ2	MAB_0353		B1MFQ2
	B1MGY1	MAB_0567c			B1MGY1	B1MGY1				B1MG92	MAB_3763		B1MG92
	B1MH69	rplL			B1MH69	B1MH69				B1MG94	MAB_3765		B1MG94
	B1MHH4	MAB_3981c			B1MHH4	B1MHH4				B1MGD9	MAB_3809c		B1MGD9
	B1MHH6	MAB_3983c			B1MHH6	B1MHH6				B1MGI2	MAB_3853		B1MGI2
	B1MHJ2	MAB_3999			B1MHJ2	B1MHJ2				B1MGZ6	MAB_0582c		B1MGZ6
	B1MI13	MAB_0739c			B1MI13	B1MI13				B1MHB0	MAB_3917c		B1MHB0
	B1MIZ2	MAB_4290c			B1MIZ2	B1MIZ2				B1MIG6	MAB_4114		B1MIG6
	B1MJB4	MAB_0978			B1MJB4	B1MJB4				B1MIR6	MAB_4214c		B1MIR6
	B1MJE7	MAB_1013			B1MJE7	B1MJE7				B1MIY2	MAB_4280c		B1MIY2
	B1MJL7	MAB_4301c			B1MJL7	B1MJL7				B1MJG0	MAB_1026c		B1MJG0
	B1MK76	MAB_1078			B1MK76	B1MK76				B1MK79	MAB_1081		B1MK79
	B1MKH4	MAB_1178c			B1MKH4	B1MKH4				B1MM84	MAB_4801		B1MM84
	B1MKJ7	greA			B1MKJ7	B1MKJ7				B1MMS6	MAB_1553c		B1MMS6
	B1MKQ7	MAB_1261			B1MKQ7	B1MKQ7				B1MNM2	MAB_1840c		B1MNM2
	B1MLC5	MAB_4702c			B1MLC5	B1MLC5				B1MNS3	MAB_1891		B1MNS3
	B1MLI8	MAB_1327			B1MLI8	B1MLI8				B1MAY3	rplT			B1MAY3
	B1MLN6	MAB_1377c			B1MLN6	B1MLN6				B1MAY8	MAB_2328c			B1MAY8
	B1MLT7	MAB_1428			B1MLT7	B1MLT7				B1MBL6	MAB_2556c			B1MBL6
	B1MLU8	MAB_1439c			B1MLU8	B1MLU8				B1MC06	MAB_2697c			B1MC06
	B1MM58	MAB_4775c			B1MM58	B1MM58				B1MC55	MAB_2747c			B1MC55
	B1MM65	MAB_4782			B1MM65	B1MM65				B1MCE5	efp			B1MCE5
	B1MNV7	MAB_1925			B1MNV7	B1MNV7				B1MCI2	MAB_2874			B1MCI2
	B1MP48	MAB_2017			B1MP48	B1MP48				B1MD37	MAB_3080			B1MD37
	B1MAY3	rplT			B1MAY3					B1MDE3	frr			B1MDE3
	B1MBL6	MAB_2556c			B1MBL6					B1MDF1	tsf			B1MDF1
	B1MC55	MAB_2747c			B1MC55					B1MDH2	MAB_3217			B1MDH2
	B1MCE5	efp			B1MCE5					B1MDH7	dnaN			B1MDH7
	B1MCI2	MAB_2874			B1MCI2					B1MDW9	MAB_3362c			B1MDW9
	B1MD37	MAB_3080			B1MD37					B1MDX0	MAB_3363c			B1MDX0
	B1MDE3	frr			B1MDE3					B1ME77	MAB_0039c			B1ME77
	B1MDF1	tsf			B1MDF1					B1MEF1	MAB_0115c			B1MEF1
	B1MDH7	dnaN			B1MDH7					B1MEI4	MAB_0148c			B1MEI4
	B1MDW9	MAB_3362c			B1MDW9					B1MEW5	MAB_3495			B1MEW5
	B1MDX0	MAB_3363c			B1MDX0					B1MEY9	MAB_3519c			B1MEY9
	B1ME77	MAB_0039c			B1ME77					B1MEZ8	MAB_3528c			B1MEZ8
	B1ME99	MAB_0063c			B1ME99					B1MFB1	MAB_3643			B1MFB1
	B1MEF1	MAB_0115c			B1MEF1					B1MFR0	MAB_0361			B1MFR0
	B1MEI4	MAB_0148c			B1MEI4					B1MG99	rpoA			B1MG99
	B1MEW5	MAB_3495			B1MEW5					B1MGA4	infA			B1MGA4
	B1MEY9	MAB_3519c			B1MEY9					B1MGF1	rpsJ			B1MGF1
	B1MEZ8	MAB_3528c			B1MEZ8					B1MGH8	fusA			B1MGH8
	B1MFB1	MAB_3643			B1MFB1					B1MH87	nusG			B1MH87
	B1MFR0	MAB_0361			B1MFR0					B1MHA5	MAB_3912			B1MHA5
	B1MG99	rpoA			B1MG99					B1MHH6	MAB_3983c			B1MHH6
	B1MGA4	infA			B1MGA4					B1MHJ2	MAB_3999			B1MHJ2
	B1MGF1	rpsJ			B1MGF1					B1MI14	MAB_0740c			B1MI14
	B1MGH8	fusA			B1MGH8					B1MIE0	MAB_4088c			B1MIE0
	B1MGX5	MAB_0561			B1MGX5					B1MIE7	MAB_4095c			B1MIE7
	B1MH87	nusG			B1MH87					B1MIQ9	MAB_4207			B1MIQ9
	B1MHA5	MAB_3912			B1MHA5					B1MJA0	MAB_0964			B1MJA0
	B1MI14	MAB_0740c			B1MI14					B1MJE4	MAB_1010c			B1MJE4
	B1MIE0	MAB_4088c			B1MIE0					B1MJJ0	sucC			B1MJJ0
	B1MIE7	MAB_4095c			B1MIE7					B1MJJ1	sucD			B1MJJ1
	B1MIQ9	MAB_4207			B1MIQ9					B1MKG1	eno			B1MKG1
	B1MJA0	MAB_0964			B1MJA0					B1MKT6	tpx			B1MKT6
	B1MJE4	MAB_1010c			B1MJE4					B1MKV2	MAB_4528c			B1MKV2
	B1MJJ0	sucC			B1MJJ0					B1MMV3	tig			B1MMV3
	B1MJJ1	sucD			B1MJJ1					B1MNV7	MAB_1925			B1MNV7
	B1MJL2	MAB_4296c			B1MJL2					B1MEF4	MAB_0118c				B1MEF4
	B1MKG1	eno			B1MKG1					B1MHY4	MAB_0710				B1MHY4
	B1MKT6	tpx			B1MKT6					B1MIZ2	MAB_4290c				B1MIZ2
	B1MKV2	MAB_4528c			B1MKV2					B1MK77	MAB_1079				B1MK77
	B1MLW2	atpD			B1MLW2					B1ML00	MAB_4576c				B1ML00
	B1MMV3	tig			B1MMV3					B1ML28	MAB_4604c				B1ML28
	B1MEF4	MAB_0118c				B1MEF4				B1MMM4	MAB_4941				B1MMM4
	B1MHY4	MAB_0710				B1MHY4				B1MNS4	MAB_1892				B1MNS4
	B1MK77	MAB_1079				B1MK77
	B1ML00	MAB_4576c				B1ML00
	B1ML28	MAB_4604c				B1ML28
	B1MMM4	MAB_4941				B1MMM4
	B1MMN5	MAB_1511				B1MMN5
	B1MNS4	MAB_1892				B1MNS4

## Sheet: Fig 4 data
	432 elements included exclusively in "Bottom-up method":							2 elements included exclusively in "2D-GE method":						22 elements included exclusively in "Reporter method":						64 elements included exclusively in "In silico method":						13 common elements in "Bottom-up method", "2D-GE method" and "In silico method":									1 common element in "Bottom-up method" and "Reporter method":
	B1MEV8							B1MJN7						B1MHI8						B1MMV2						B1MG92									B1MH61
	B1MGI2							B1MIH2						B1MLZ2						B1MFV7						B1MMY9
	B1MD34													B1MIB7						B1MEK4						B1MIR3									18 common elements in "Bottom-up method" and "2D-GE method":
	B1MC42													B1MM05						B1MKI9						B1MEL3									B1MNL7
	B1MDI2													B1MNT4						B1MGX0						B1MEL2									B1MIY6
	B1MAW4													B1MHL5						B1MMD5						B1MDW2									B1MGD1
	B1MD97													B1MLP6						B1MDZ7						B1MDV5									B1MFV4
	B1MGZ6													B1MDN9						B1MHE3						B1MNM5									B1MBM0
	B1MGD9													B1MDJ0						B1MC95						B1MMK7									B1MDK0
	B1MK79													B1MHJ4						B1MLN1						B1MEL1									B1MCR7
	B1MD32													B1MFQ0						B1MBC2						B1MCH9									B1MBL9
	B1MHB0													B1MEC3						B1MGZ0						B1MDB0									B1MBD4
	B1MF83													B1MHL0						B1MIT8						B1MEC9									B1MDK6
	B1MHS6													B1MJJ8						B1MD08															B1MJB0
	B1MFQ1													B1MHK4						B1MJV4						48 common elements in "Bottom-up method" and "In silico method":									B1MFV1
	B1ME09													B1MDX3						B1MH02						B1MG94									B1MB96
	B1MNR0													B1MPG1						B1MBK6						B1MMR6									B1MCS9
	B1MB09													B1MP30						B1MG78						B1MEU2									B1MMY7
	B1MKB4													B1MHA0						B1MCI3						B1MJ93									B1MKW1
	B1MFL7													B1MJU8						B1MBQ0						B1MCA7									B1MAH1
	B1MDJ1													B1MLF6						B1MK31						B1MJG0									B1MDF1
	B1MM23													B1MMW2						B1MKF7						B1MH34
	B1MJL5																			B1MIR4						B1MMS6
	B1MC35																			B1MHA3						B1MCA8
	B1MG61																			B1MKX8						B1MFX3
	B1MC36																			B1MJH6						B1MGX9
	B1MAX2																			B1MKR7						B1MFQ2
	B1MKF8																			B1MGM8						B1MIG6
	B1MG83																			B1MC08						B1MG95
	B1MAY9 [2]																			B1MC58						B1MEW3
	B1MIX5																			B1MKG0						B1MIN7
	B1MI07																			B1MEK5						B1MIY3
	B1MDV6																			B1MP05						B1MCA6
	B1MD15																			B1MGT6						B1MCB3
	B1MM84																			B1MI17						B1MBB3
	B1MIR5																			B1MI08						B1MJ07
	B1MC41																			B1MMJ8						B1MBQ4
	B1MDM9																			B1MMJ7						B1MPE3
	B1MAW5																			B1MCY8						B1MDC1
	B1MD76																			B1MIP4						B1MJD7
	B1MGQ2																			B1MHN0						B1MAY9
	B1MBL5																			B1MLI4						B1MIC0
	B1MH15																			B1MLI3						B1MHV9
	B1MNS3																			B1MCI6						B1MIY2
	B1MJZ6																			B1MFQ9						B1MES4
	B1MNV4																			B1MHQ5						B1MAP1
	B1MNM2																			B1MHQ4						B1MC06
	B1MIR6																			B1MBB6						B1MKQ7
	B1MNV1																			B1MB80						B1ME99
	B1MAM4																			B1MKC6						B1MGX4
	B1MJL7																			B1MC93						B1MMN5
	B1MGX5																			B1MLM2						B1MC94
	B1MDJ2																			B1MF02						B1MM65
	B1MNV7																			B1MDR2						B1MEF4
	B1MFR0																			B1MJ22						B1MH82
	B1MLN6																			B1MDM1						B1MGZ1
	B1MER4																			B1MDH0						B1ML00
	B1MI69																			B1MAN8[1]						B1MP31
	B1MHH6																			B1MAN8						B1MHZ7
	B1MCB4																			B1ME85						B1MFR7
	B1MAY8																			B1MHF0						B1MMI6
	B1MME0																			B1MIN6						B1MBD0
	B1MCA9																			B1MNW5						B1MG10
	B1MLT7																			B1MHX4
	B1MJE7
	B1MEE8
	B1MJL2
	B1MBY8
	B1MG82
	B1MP48
	B1MLW2
	B1MDH2
	B1MGH7
	B1MIF7
	B1MEW5
	B1MHJ2
	B1MB93
	B1MLB3
	B1MNX4
	B1MGQ6
	B1MCI2
	B1MDZ1
	B1MGY1
	B1MKY6
	B1MB33
	B1MK76
	B1MP29
	B1MJB4
	B1MKR1
	B1MLQ3
	B1MDF4
	B1MIZ2
	B1MLC5
	B1MM58
	B1MEF1
	B1MKH4
	B1MKV2
	B1MDE3
	B1MB63
	B1MLI8
	B1MCW2
	B1MI13
	B1MCD2
	B1MKT6
	B1MCE5
	B1MKJ7
	B1MET7
	B1MDX0
	B1MG99
	B1ME77
	B1MI14
	B1MH69
	B1MHA5
	B1MDP9
	B1MJJ0
	B1MEI4
	B1MJJ1
	B1MFB1
	B1MEY9
	B1MDH7
	B1MGA4
	B1MJA0
	B1MGH8
	B1MJE4
	B1MG60
	B1MC55
	B1MAN9
	B1MIE0
	B1MGF1
	B1MAY3
	B1MKG1
	B1MC87
	B1MEZ8
	B1ME63
	B1MIE7
	B1MAW2
	B1MBL6
	B1MH87
	B1MHH4
	B1MD37
	B1MMV3
	B1MLU8
	B1MDW9
	B1MIQ9
	B1MC68
	B1MFP2
	B1MF60
	B1MKP6
	B1MAV6
	B1MKI8
	B1MMI2
	B1ML32
	B1MH62
	B1MDL5
	B1MGB3
	B1MNS4
	B1MIX4
	B1MJ72
	B1MGE6
	B1MMU7
	B1MDS8
	B1MD62
	B1MFW5
	B1MPD3
	B1MET4
	B1MLW0
	B1MGW8
	B1MAD6
	B1MC67
	B1MMN0
	B1MI26
	B1MNR7
	B1MGB1
	B1MDI6
	B1MMM4
	B1ME42
	B1MIW7
	B1MIV6
	B1MHV1
	B1MBT6
	B1MIQ5
	B1MFM4
	B1MKR0
	B1MNF3
	B1MFL8
	B1MHY4
	B1MNZ4
	B1MMH9
	B1MGC6
	B1MG80
	B1MH86
	B1MH90
	B1MMV9
	B1MAN1
	B1ML28
	B1MB73
	B1MGE4
	B1MGA0
	B1MGC5
	B1MGA2
	B1MH85
	B1MGF0
	B1MGC7
	B1MKD9
	B1MGE2
	B1MB02
	B1MGA8
	B1MJ80
	B1MBH8
	B1MNZ2
	B1MNX6
	B1MC30
	B1MG32
	B1MNY8
	B1MMG8
	B1MFQ7
	B1MMY1
	B1MHD5
	B1MFZ3
	B1MEI5
	B1MGK6
	B1MK64
	B1MNL5
	B1MB79
	B1MLY8
	B1MIE6
	B1MJ10
	B1MCC2
	B1MNP6
	B1MCI8
	B1MHJ5
	B1MAH8
	B1MGY2
	B1MN70
	B1MK77
	B1MGA5
	B1MLM0
	B1MGK9
	B1MP50
	B1MAL8
	B1MEI7
	B1MN79
	B1MEQ4
	B1MLF9
	B1MLL1
	B1MMX5
	B1MN03
	B1MP12
	B1MBE8
	B1MHH3
	B1MB62
	B1MIF2
	B1MDI5
	B1MC71
	B1MNF1
	B1MJY3
	B1MJH5
	B1MKZ6
	B1MGE1
	B1MCH5
	B1MHJ3
	B1MHQ9
	B1MDJ9
	B1MGW0
	B1MDJ6
	B1MJ90
	B1MC52
	B1MH84
	B1MC38
	B1MHP0
	B1MGJ2
	B1MC01
	B1MID5
	B1MP40
	B1ME24
	B1MI03
	B1MDW1
	B1MC64
	B1MNR1
	B1MM19
	B1MN94
	B1MCV4
	B1MCE3
	B1MDY4
	B1MNB1
	B1MC34
	B1MJ01
	B1MDF2
	B1MCZ2
	B1MMN9
	B1MI28
	B1MEZ4
	B1MN64
	B1MDK5
	B1MCT0
	B1MH91
	B1MMQ2
	B1MBE9
	B1MHP2
	B1MCE2
	B1MC31
	B1MKQ3
	B1MN07
	B1MGC3
	B1MG98
	B1MFN5
	B1MI42
	B1MNV0
	B1MD56
	B1MJA4
	B1MDK2
	B1MEP0
	B1MBC9
	B1MCE0
	B1MF94
	B1MEU5
	B1MIX3
	B1MKV7
	B1MKN7
	B1MJ02
	B1MNZ9
	B1MCW0
	B1MMU5
	B1MN84
	B1MLG3
	B1MI04
	B1MFA3
	B1MHW8
	B1MMN7
	B1MKG9
	B1MBV4
	B1MCY6
	B1MB69
	B1MHI9
	B1ME26
	B1MMQ6
	B1MHU0
	B1MEF6
	B1MCT6
	B1MC86
	B1MBX5
	B1MHX2
	B1MIM4
	B1MIC2
	B1MJC7
	B1MNW4
	B1MN62
	B1MKI3
	B1ML12
	B1MBJ9
	B1MPE5
	B1MP09
	B1MLP3
	B1MJ03
	B1MG16
	B1MKX2
	B1MBX1
	B1MNR9
	B1MAK9
	B1MNQ8
	B1MLM3
	B1MCJ6
	B1MJ92
	B1MAI1
	B1MEI8
	B1MJX5
	B1MFW2
	B1MFH8
	B1MEY2
	B1MJ67
	B1MJ17
	B1MLZ5
	B1MLS8
	B1MLG8
	B1MIU1
	B1ML11
	B1MJC2
	B1MF65
	B1MMF7
	B1MG43
	B1MAK3
	B1MM31
	B1MIU5
	B1MEF7
	B1ME11
	B1MCC8
	B1MPB3
	B1MG04
	B1MC47
	B1MMM3
	B1MD91
	B1MC85
	B1MBV2
	B1MFG7
	B1MFL6
	B1MGK2
	B1MIA3
	B1MKB3
	B1MMU2
	B1MMZ9
	B1MN60
	B1MNR8
	B1MP10
	B1MP21
	B1MAR2
	B1MB23
	B1MB47
	B1MB75
	B1MBB7
	B1MBN9
	B1MCG8
	B1MDQ6
	B1ME10
	B1MER2
	B1MET1
	B1MEW4
	B1MEW6
	B1MF00
	B1MFY6
	B1MFZ4
	B1MHE4
	B1MHJ1
	B1MIJ2
	B1MIJ6
	B1MIQ0
	B1MIQ7
	B1MJZ9
	B1MK24
	B1MMB1
	B1MMF1
	B1MK84
	B1MKU9
